# Supplementary material for: Comprehensive genotyping of a Brazilian cassava (Manihot esculenta Crantz) germplasm bank: insights into diversification and domestication
Source: Theor Appl Genet. 2021 Feb 11;134(5):1343–62. doi: 10.1007/s00122-021-03775-5 (PMC8081687; doi:10.1007/s00122-021-03775-5)
Supplement: Supplementary file 1 — Supplementary file1 (XLSX 1889 kb) [file 122_2021_3775_MOESM1_ESM.xlsx]

## Sheet: Supplementary Table 1
Supplementary Table 1: panel definitions. GBS All (GA), GBS unique (GU),GBS All & HapMap (GAH) , GBS Unique and HapMap (GUH), GBS All & Hapmap and GPS coordinates (GAHg)
Germplasm ID	GA	GU	GAH	GUH	GAHg
108_001:250437710	*	*	*	*	*
108_002:250437711	*		*	*
108_003:250437719	*	*	*	*	*
108_005:250437712	*	*	*	*	*
108_006:250437720	*	*	*	*	*
108_007:250437713	*	*	*	*	*
108_009:250437721	*	*	*	*	*
108_010:250437714	*	*	*	*	*
108_011:250437722	*	*	*	*	*
108_017:250437716	*	*	*	*	*
108_018:250437723	*	*	*	*	*
108_019:250437724	*	*	*	*	*
108_020:250437717	*	*	*	*	*
108_021:250437725	*	*	*	*	*
108_022:250437718	*	*	*	*	*
108_023:250437726	*	*	*	*	*
108_025:250437727	*	*	*	*	*
108_027:250437735	*	*	*	*	*
108_028:250437728	*	*	*	*	*
108_029:250437736	*	*	*	*	*
108_030:250437729	*		*
108_031:250437737	*	*	*	*	*
108_032:250437730	*	*	*	*	*
108_033:250437738	*		*
108_034:250437731	*	*	*	*	*
108_035:250437739	*	*	*	*	*
108_036:250437732	*	*	*	*	*
108_037:250437740	*	*	*	*	*
108_038:250437733	*	*	*	*	*
108_039:250437741	*	*	*	*	*
108_040:250437734	*	*	*	*	*
108_041:250437742	*	*	*	*	*
108_043:250437751	*	*	*	*	*
108_044:250437744	*	*	*	*	*
108_045:250437752	*	*	*	*	*
108_046:250437745	*	*	*	*	*
108_047:250437753	*	*	*	*	*
108_048:250437746	*		*
108_049:250437754	*	*	*	*	*
108_050:250437747	*	*	*	*	*
108_051:250437755	*	*	*	*	*
108_052:250437748	*	*	*	*	*
108_053:250437756	*	*	*	*	*
108_054:250437749	*	*	*	*	*
108_055:250437757	*	*	*	*	*
108_057:250437750	*	*	*	*	*
108_059:250437758	*	*	*	*	*
108_060:250437759	*	*	*	*	*
108_061:250437767	*	*	*	*	*
108_062:250437760	*	*	*	*	*
108_063:250437768	*	*	*	*	*
108_064:250437761	*	*	*	*	*
108_065:250437769	*	*	*	*	*
108_070:250437762	*	*	*	*	*
108_071:250437770	*	*	*	*	*
108_072:250437763	*	*	*	*	*
108_073:250437771	*	*	*	*	*
108_074:250437764	*	*	*	*	*
108_075:250437772	*	*	*	*	*
108_076:250437765	*	*	*	*	*
108_079:250437773	*	*	*	*	*
108_080:250437766	*	*	*	*	*
108_081:250437774	*	*	*	*	*
108_083:250437806	*		*
108_087:250437814	*	*	*	*	*
108_088:250437807	*	*	*	*	*
108_089:250437815	*		*
108_090:250437808	*	*	*	*	*
108_091:250437816	*	*	*	*	*
108_092:250437809	*	*	*	*	*
108_093:250437817	*	*	*	*	*
108_095:250437810	*	*	*	*	*
108_097:250437818	*	*	*	*	*
108_098:250437811	*	*	*	*	*
108_100:250437819	*	*	*	*	*
108_101:250437812	*	*	*	*	*
108_106:250437820	*	*	*	*	*
108_108:250437813	*	*	*	*
108_109:250437821	*	*	*	*	*
108_111:250437822	*	*	*	*	*
108_116:250437830	*	*	*	*	*
108_117:250437823	*	*	*	*	*
108_119:250437831	*		*
108_123:250437824	*	*	*	*	*
108_124:250437832	*	*	*	*	*
108_125:250437825	*	*	*	*	*
108_126:250437833	*	*	*	*	*
108_128:250437826	*	*	*	*	*
108_129:250437834	*	*	*	*	*
108_131:250437827	*		*
108_132:250437835	*	*	*	*	*
108_133:250437828	*		*
108_134:250437836	*	*	*	*	*
108_135:250437829	*	*	*	*	*
108_136:250437837	*	*	*	*	*
108_137:250437838	*	*	*	*	*
108_138:250437846	*	*	*	*	*
108_142:250437839	*	*	*	*	*
108_143:250437847	*	*	*	*	*
108_144:250437840	*	*	*	*	*
108_145:250437848	*	*	*	*	*
108_147:250437841	*	*	*	*	*
108_149:250437849	*	*	*	*	*
108_150:250437842	*	*	*	*	*
108_155:250437850	*	*	*	*	*
108_156:250437843	*	*	*	*	*
108_157:250437844	*	*	*	*	*
108_161:250437852	*	*	*	*	*
108_162:250437845	*	*	*	*	*
108_165:250437853	*	*	*	*	*
108_168:250437854	*	*	*	*	*
108_169:250437862	*	*	*	*	*
108_170:250437855	*	*	*	*	*
108_171:250437863	*	*	*	*	*
108_173:250437856	*		*
108_179:250437864	*	*	*	*	*
108_181:250437857	*	*	*	*	*
108_182:250437865	*	*	*	*	*
108_183:250437858	*	*	*	*	*
108_185:250437866	*	*	*	*	*
108_186:250437859	*	*	*	*	*
108_187:250437182	*		*
108_188:250437174	*	*	*	*	*
108_189:250437257	*	*	*	*	*
108_190:250437251	*	*	*	*	*
108_191:250437220	*	*	*	*	*
108_192:250437335	*	*	*	*	*
108_193:250437632	*	*	*	*	*
108_194:250437569	*	*	*	*	*
108_198:250437559	*	*	*	*	*
108_199:250437331	*	*	*	*	*
108_200:250437501	*	*	*	*	*
108_203:250437438	*	*	*	*	*
108_204:250437743	*	*	*	*	*
108_205:250437584	*	*	*	*	*
108_206:250437509	*	*	*	*	*
108_207:250437481	*	*	*	*	*
108_208:250437366	*	*	*	*	*
108_212:250437360	*	*	*	*	*
108_215:250437353	*		*
108_216:250437343	*	*	*	*	*
108_218:250437308	*	*	*	*	*
108_222:250437204	*	*	*	*	*
108_223:250437191	*	*	*	*	*
108_224:250437188	*	*	*	*	*
1335_03:250581808	*	*	*	*	*
1335_09:250581801	*	*	*	*	*
1335_10:250581809	*	*	*	*	*
1335_11:250581802	*	*	*	*	*
1335_12:250581810	*	*	*	*	*
1335_14:250581803	*	*	*	*	*
1335_15:250581811	*	*	*	*	*
1335_15:250581812	*	*	*	*
1335_16:250581820	*	*	*	*	*
1335_17:250581813	*	*	*	*	*
1335_18:250581821	*	*	*	*	*
1335_19:250581814	*	*	*	*	*
1335_20:250581822	*	*	*	*	*
1335_21:250581815	*	*	*	*	*
1335_22:250581823	*	*	*	*	*
1335_23:250581816	*	*	*	*	*
1335_24:250581824	*	*	*	*	*
1335_25:250581817	*	*	*	*	*
1335_26:250581825	*	*	*	*	*
1335_27:250581818	*	*	*	*	*
1335_28:250581826	*	*	*	*	*
1335_29:250581819	*	*	*	*	*
1335_30:250581827	*	*	*	*	*
2011_24_156	*	*	*	*	*
2011_34_41	*	*	*	*	*
2011_34_45	*	*	*	*	*
2011_34_64	*	*	*	*	*
2011_34_69	*	*	*	*	*
2011_50_90	*	*	*	*
2011_52_01	*	*	*	*
2011_52_23	*	*	*	*
2011_53_07	*	*	*	*
2012_106_160	*	*	*	*	*
2012_107_019	*	*	*	*	*
2012_107_02	*	*	*	*	*
2012_107_039	*	*	*	*	*
2012_107_136	*	*	*	*	*
2012_108_002	*		*
2012_108_02	*	*	*	*	*
2012_108_173	*	*	*	*	*
2012_108_187	*	*	*	*	*
2012_108_215	*	*	*	*	*
2014_001_01	*	*	*	*	*
2014_001_03	*	*	*	*	*
2014_001_08	*	*	*	*	*
2014_001_12	*	*	*	*	*
2014_001_34	*	*	*	*	*
2014_003_07	*	*	*	*	*
2014_005_02	*	*	*	*	*
2014_006_01	*	*	*	*	*
2014_006_02	*	*	*	*	*
2014_006_16	*	*	*	*	*
2014_006_17	*	*	*	*	*
2014_006_18	*	*	*	*	*
2014_006_19	*	*	*	*	*
2014_006_20	*	*	*	*	*
2014_006_21	*	*	*	*	*
2014_006_22	*	*	*	*	*
2014_006_32	*	*	*	*	*
2014_006_33	*	*	*	*	*
2014_006_40	*	*	*	*	*
2014_006_41	*	*	*	*	*
2014_006_43	*	*	*	*	*
2014_006_44	*	*	*	*	*
2014_006_48	*	*	*	*	*
2014_006_54	*	*	*	*	*
2014_007_14	*	*	*	*	*
2014_007_30	*	*	*	*	*
2014_007_36	*	*	*	*	*
2014_007_49	*	*	*	*	*
2014_007_53	*	*	*	*	*
2014_008_11	*	*	*	*	*
2014_008_18	*	*	*	*	*
2014_008_19	*	*	*	*	*
2014_008_21	*	*	*	*	*
2014_008_24	*	*	*	*	*
2014_008_34	*	*	*	*	*
2014_009_01	*	*	*	*	*
2014_009_04	*	*	*	*	*
2014_009_07	*	*	*	*	*
2014_009_08	*	*	*	*	*
2014_009_10	*	*	*	*	*
2014_009_11	*	*	*	*	*
2014_010_02	*	*	*	*	*
2014_010_04	*	*	*	*	*
2014_010_06	*	*	*	*	*
2014_010_11	*	*	*	*	*
2014_010_13	*		*
2014_010_15	*	*	*	*	*
2014_011_07	*	*	*	*	*
2014_011_11	*	*	*	*	*
2014_011_24	*	*	*	*	*
2014_011_27	*	*	*	*	*
2014_012_06	*	*	*	*	*
2014_012_07	*	*	*	*	*
2014_012_10	*	*	*	*	*
2014_012_11	*	*	*	*	*
2014_012_12	*	*	*	*	*
2014_012_17	*	*	*	*	*
2014_012_20	*	*	*	*	*
2014_013_07	*	*	*	*	*
2014_013_16	*	*	*	*	*
2014_013_24	*	*	*	*	*
2014_013_28	*	*	*	*	*
2014_013_30	*		*
2014_013_33	*	*	*	*	*
2014_013_41	*	*	*	*	*
2014_013_44	*	*	*	*	*
2014_013_50	*	*	*	*	*
2014_013_51	*	*	*	*	*
2014_014_05	*	*	*	*	*
2014_015_04	*	*	*	*	*
2014_015_05	*	*	*	*	*
2014_015_09	*	*	*	*	*
2014_015_11	*	*	*	*	*
2014_015_14	*	*	*	*	*
2014_015_16	*	*	*	*	*
2014_017_01	*	*	*	*	*
2014_018_06	*	*	*	*	*
2014_018_10	*	*	*	*	*
2014_018_27	*	*	*	*	*
2014_018_30	*	*	*	*	*
2014_018_35	*	*	*	*	*
2014_018_39	*	*	*	*	*
2014_019_03	*	*	*	*	*
2014_019_04	*	*	*	*	*
2014_019_06	*	*	*	*	*
2014_020_02	*	*	*	*	*
2014_020_03	*	*	*	*	*
2014_020_04	*	*	*	*	*
2014_021_03	*	*	*	*	*
2014_022_01	*	*	*	*	*
2014_022_07	*	*	*	*	*
2014_022_15	*	*	*	*	*
2014_023_02	*	*	*	*	*
2014_023_20	*	*	*	*	*
2014_025_17	*	*	*	*	*
2014_025_19	*	*	*	*	*
2014_025_34	*	*	*	*	*
2014_025_37	*	*	*	*	*
2014_025_42	*	*	*	*	*
2014_025_43	*	*	*	*	*
2014_025_46	*	*	*	*	*
2014_025_47	*	*	*	*	*
2014_025_64	*	*	*	*	*
2014_026_03	*	*	*	*	*
2014_026_06	*	*	*	*	*
2014_026_15	*	*	*	*	*
2014_026_16	*	*	*	*	*
2014_026_33	*	*	*	*	*
2014_026_35	*	*	*	*	*
2014_027_03	*	*	*	*	*
2014_027_04	*	*	*	*	*
2014_031_01	*	*	*	*	*
2014_031_04	*	*	*	*	*
2014_034_11	*	*	*	*	*
2014_035_20	*	*	*	*	*
222_21	*	*	*	*	*
222_25	*	*	*	*	*
222_42	*	*	*	*	*
222_45	*	*	*	*	*
222_59	*	*	*	*	*
222_65	*	*	*	*	*
222_76	*	*	*	*	*
40Quilos:250380458	*	*	*	*	*
4271:250494233	*		*
6383_1wx:250581786	*	*	*	*	*
6413_1wx:250581795	*	*	*	*	*
6420_6wx:250581796	*	*	*	*	*
6421_5wx:250581798	*	*	*	*	*
6428_1wx:250581804	*	*	*	*	*
6430_1wx:250581806	*	*	*	*	*
6437_1wx:250581797	*	*	*	*	*
6477_2wx:250581794	*	*	*	*	*
7690_8wx:250581776	*	*	*	*	*
7694_3wx:250581799	*	*	*	*	*
7697_3wx:250581768	*	*	*	*	*
7698_14wx:250581767	*	*	*	*	*
7698_16wx:250581775	*	*	*	*	*
7734_1wx:250581792	*	*	*	*	*
7734_2wx:250581785	*		*
7734_3:250581800	*	*	*	*	*
7734_5:250581807	*	*	*	*	*
7734_6wx:250581784	*	*	*	*	*
7734_7wx:250581793	*	*	*	*	*
7736_3wx:250581791	*	*	*	*	*
7736_5wx:250581783	*	*	*	*	*
7736_7wx:250581790	*	*	*	*	*
7737_1wx:250581771	*	*	*	*	*
7737_2wx:250581769	*	*	*	*	*
7737_6wx:250581770	*	*	*	*	*
7737_7wx:250581777	*	*	*	*	*
7737_8wx:250581778	*	*	*	*	*
7738_1wx:250581805	*	*	*	*	*
7745_1:250581782	*	*	*	*	*
7745_2:250581781	*	*	*	*	*
7745_3wx:250581779	*	*	*	*	*
7745_4wx:250581788	*	*	*	*	*
7745_5wx:250581789	*	*	*	*	*
7745_6wx:250581780	*	*	*	*	*
7747_1wx:250581787	*	*	*	*	*
8109_3wx:250581774	*	*	*	*	*
8109_4wx:250581773	*	*	*	*	*
8109_5wx:250581766	*	*	*	*	*
960202:250370243	*		*
960707:250370254	*		*
962409:250370255	*		*
965502:250370266	*		*
9815006:250370267	*	*	*	*	*
A_BRASILIA:250581741	*	*	*	*
A001_Viol	*		*
A019_Cecro	*		*
A033TREECASSAVA			*	*
Ab_bora:250437463	*		*
Abacate:250437470	*		*
Ac1:250494068	*		*
Ac100:250494147	*		*
Ac101:250494148	*	*	*	*	*
Ac11:250494079	*		*
Ac12:250494072	*	*	*	*	*
Ac13:250494080	*		*
Ac14:250494073	*		*
Ac15:250494081	*		*
Ac16:250494074	*	*	*	*	*
Ac18:250494075	*	*	*	*	*
Ac19:250494083	*		*
Ac2:250494076	*		*
Ac20:250494084	*		*
Ac21:250494092	*		*
Ac22:250494085	*	*	*	*	*
Ac23:250494093	*		*
Ac24:250494086	*	*	*	*	*
Ac27:250494087	*	*	*	*	*
Ac3:250494069	*		*
Ac30:250494088	*		*
Ac31:250494096	*	*	*	*	*
Ac32:250494089	*		*
Ac34:250494097	*		*
Ac36:250494090	*		*
Ac37:250494098	*		*
Ac45:250494101	*		*
Ac47:250494102	*		*
Ac50:250494103	*		*
Ac51:250494111	*		*
Ac56:250494112	*		*
Ac57:250494105	*		*
Ac6:250494077	*		*
Ac60:250494113	*		*
Ac61:250494106	*		*
Ac62:250494114	*		*
Ac64:250494107	*		*
Ac65:250494115	*	*	*	*	*
Ac69:250494125	*		*
Ac70:250494118	*		*
Ac71:250494126	*		*
Ac72:250494119	*	*	*	*	*
Ac73:250494127	*	*	*	*
Ac74:250494120	*		*
Ac76:250494128	*		*
Ac77:250494121	*	*	*	*	*
Ac79:250494122	*	*	*	*	*
Ac81:250494130	*		*
Ac82:250494123	*		*
Ac84:250494131	*		*
Ac86:250494140	*		*
Ac88:250494141	*		*
Ac89:250494134	*		*
Ac9:250494078	*		*
Ac90:250494142	*	*	*	*	*
Ac92:250494143	*		*
Ac93:250494136	*		*
Ac94:250494144	*		*
Ac95:250494137	*	*	*	*	*
Ac96:250494145	*		*
Ac97:250494138	*	*	*	*	*
Ac98:250494146	*		*
AguaMorna:250500396	*		*
Aimpim_Brasil:250437471	*		*
AIPIM_MANTEIGA	*		*		*
AIPIM_ZE_MARCOS	*		*		*
Aipim497:250437464	*	*	*	*
Alagoana363:250437472	*		*
Alagoana381:250437473	*		*
ALT_XXX_3	*	*	*	*
AM206_5:250327443	*	*	*	*
AM560_2:250327444	*	*	*	*
AM56025			*	*
Amansa_Burro:250437894	*		*
AmarelaSC:250380459	*		*
Amarelo_Rio:250437474	*	*	*	*	*
AmareloI:250437482	*		*
AmareloII:250437475	*		*
Amparodospobres:250437483	*	*	*	*
ANO_002_06	*		*
Arari424:250437476	*		*
ARG20:250327446	*		*
ARG52:250327447	*	*	*	*
ARG56:250327448	*	*	*	*
ARG6:250327445	*	*	*	*
AtimopC:250380470	*		*
B033TREECASSAVA			*	*
B158:250380471	*	*	*	*
Baiana240:250437484	*		*
Baianinha:250437477	*		*		*
BGM_0320	*		*
BGM_2042	*		*
BGM_2096	*		*
BGM_2103	*	*	*	*
BGM_2105	*		*
BGM_2110	*		*
BGM_2124	*		*		*
BGM0001:250437179	*	*	*	*	*
BGM0017:250494241	*	*	*	*
BGM0022taloBranco:250494234	*		*
BGM0022taloroxo:250494242	*		*
BGM0023:250437172	*		*		*
BGM0024:250437180	*		*		*
BGM0038:250494275	*	*	*	*	*
BGM0063:250437173	*	*	*	*
BGM0072:250494243	*	*	*	*	*
BGM0111:250437181	*		*		*
BGM0115TaloBranco:250437860	*		*
BGM0115TaloRoxo:250437867	*		*
BGM0125:250494283	*		*		*
BGM0140:250437175	*	*	*	*	*
BGM0195:250437183	*	*	*	*	*
BGM0202:250437176	*	*	*	*	*
BGM0205:250437184	*	*	*	*	*
BGM0221:250494251	*		*
BGM0252:250581762	*		*		*
BGM0265:250494244	*		*		*
BGM0267:250437177	*		*		*
BGM0290:250581760	*	*	*	*
BGM0314:250437185	*		*
BGM0315:250437178	*		*
BGM0368:250437186	*		*		*
BGM0374:250581772	*	*	*	*
BGM0424:250437187	*	*	*	*
BGM0433:250494252	*		*
BGM0450:250581765	*	*	*	*
BGM0456_rosada:250437195	*		*
BGM0476:250437868	*		*
BGM0584:250494245	*		*		*
BGM0597:250437196	*	*	*	*	*
BGM0604:250437189	*	*	*	*	*
BGM0609:250437197	*	*	*	*	*
BGM0611:250437190	*	*	*	*	*
BGM0649:250437198	*		*
BGM0652:250437861	*	*	*	*
BGM0699:250437199	*		*		*
BGM0780_B_:250437192	*		*
BGM0780_E_:250437200	*		*
BGM0830:250437193	*		*		*
BGM0830talovermelho:250437201	*		*
BGM0834:250437194	*	*	*	*	*
BGM0854:250437202	*	*	*	*	*
BGM0855	*		*
BGM0865	*		*
BGM0869:250437203	*	*	*	*	*
BGM0880:250494253	*	*	*	*	*
BGM0884:250437211	*	*	*	*
BGM0891:250437869	*	*	*	*
BGM0913:250437212	*	*	*	*
BGM0914:250437205	*	*	*	*	*
BGM0915:250437213	*		*
BGM0917:250437206	*		*		*
BGM0918:250437214	*	*	*	*	*
BGM0919:250437207	*		*
BGM0920:250437215	*		*
BGM0922:250437208	*		*		*
BGM0924:250437216	*	*	*	*	*
BGM0925:250437209	*	*	*	*	*
BGM0927:250437217	*	*	*	*	*
BGM0928:250437210	*		*		*
BGM0929:250437218	*		*		*
BGM0930:250437219	*	*	*	*
BGM0931:250437227	*	*	*	*	*
BGM0932	*		*		*
BGM0932:250494246	*		*
BGM0934:250437228	*		*		*
BGM0935:250437221	*		*		*
BGM0936:250437229	*		*		*
BGM0937:250437222	*	*	*	*	*
BGM0940:250437230	*		*		*
BGM0941:250437223	*		*		*
BGM0942:250437231	*	*	*	*	*
BGM0943:250437224	*	*	*	*
BGM0944:250437232	*	*	*	*	*
BGM0945:250437225	*	*	*	*	*
BGM0946:250437233	*		*		*
BGM0947:250437226	*	*	*	*	*
BGM0948:250437234	*	*	*	*	*
BGM0949:250437235	*		*		*
BGM0951:250437243	*		*		*
BGM0952:250437236	*	*	*	*	*
BGM0953:250437244	*	*	*	*	*
BGM0954:250437237	*	*	*	*	*
BGM0955:250437245	*		*		*
BGM0957:250437238	*	*	*	*	*
BGM0958:250437246	*		*		*
BGM0959:250437239	*	*	*	*	*
BGM0960:250437247	*		*		*
BGM0961:250437240	*		*		*
BGM0962:250437248	*	*	*	*	*
BGM0963:250437241	*		*		*
BGM0965:250437249	*		*		*
BGM0966:250437242	*		*		*
BGM0967:250494240	*		*		*
BGM0968:250437250	*	*	*	*	*
BGM0971:250494247	*	*	*	*
BGM0972:250437259	*		*
BGM0973:250437252	*	*	*	*	*
BGM0974:250437260	*	*	*	*	*
BGM0975:250437253	*	*	*	*	*
BGM0976:250437261	*	*	*	*	*
BGM0977:250437254	*	*	*	*
BGM0978:250437262	*	*	*	*	*
BGM0979:250437255	*		*
BGM0980:250437263	*	*	*	*
BGM0981:250437256	*		*
BGM0982:250437264	*	*	*	*
BGM0983:250437870	*	*	*	*
BGM0984:250437265	*	*	*	*
BGM0985:250437258	*		*
BGM0986:250437266	*	*	*	*
BGM0987:250437298	*	*	*	*
BGM0989:250437306	*		*		*
BGM0992:250437299	*		*		*
BGM0993:250437300	*	*	*	*	*
BGM0994:250437878	*		*		*
BGM0995:250437301	*		*
BGM0996:250437309	*	*	*	*
BGM0998:250437302	*	*	*	*
BGM1006:250437310	*		*
BGM1007:250437303	*		*
BGM1010:250437311	*	*	*	*
BGM1015:250437304	*	*	*	*	*
BGM1017	*		*
BGM1023:250437312	*		*		*
BGM1024:250437305	*		*		*
BGM1025:250437313	*	*	*	*	*
BGM1026:250437314	*	*	*	*	*
BGM1027:250437322	*		*		*
BGM1028:250437315	*	*	*	*	*
BGM1029:250437323	*		*		*
BGM1031:250437316	*	*	*	*	*
BGM1034:250437324	*	*	*	*	*
BGM1037:250437317	*	*	*	*	*
BGM1040:250437325	*		*		*
BGM1041:250437318	*		*		*
BGM1042:250437326	*	*	*	*	*
BGM1043:250437319	*		*		*
BGM1044:250437327	*	*	*	*	*
BGM1050:250437320	*		*		*
BGM1053:250437328	*	*	*	*	*
BGM1055:250437321	*	*	*	*	*
BGM1057:250437329	*	*	*	*	*
BGM1060:250437330	*		*		*
BGM1062:250437338	*		*		*
BGM1064:250437871	*		*		*
BGM1067:250437339	*		*		*
BGM1068:250437332	*		*		*
BGM1073:250437340	*		*		*
BGM1077:250437333	*		*		*
BGM1078:250437341	*		*		*
BGM1084:250437334	*		*		*
BGM1097:250494255	*	*	*	*	*
BGM1122:250437342	*		*		*
BGM1124:250437879	*	*	*	*	*
BGM1147:250437872	*	*	*	*
BGM1160:250494277	*	*	*	*	*
BGM1176:250581743	*	*	*	*
BGM1212:250494248	*	*	*	*
BGM1225:250437336	*		*
BGM1253:250494285	*	*	*	*
BGM1255:250494278	*	*	*	*
BGM1266:250437344	*	*	*	*	*
BGM1271:250437337	*		*		*
BGM1272:250437345	*		*		*
BGM1277:250437346	*		*
BGM1278:250437354	*	*	*	*	*
BGM1290:250437347	*		*		*
BGM1298:250437355	*		*		*
BGM1304:250581732	*	*	*	*	*
BGM1310:250494286	*	*	*	*	*
BGM1311:250437348	*		*		*
BGM1316:250494279	*	*	*	*	*
BGM1322:250437356	*		*		*
BGM1326:250494256	*	*	*	*	*
BGM1329:250437349	*	*	*	*	*
BGM1331:250437357	*		*		*
BGM1335:250494287	*	*	*	*	*
BGM1336:250494249	*	*	*	*	*
BGM1337:250437350	*		*		*
BGM1343:250494280	*		*
BGM1346:250437358	*		*		*
BGM1348:250437351	*	*	*	*	*
BGM1349:250437359	*	*	*	*	*
BGM1351:250437352	*		*		*
BGM1361:250437880	*		*		*
BGM1370:250437361	*		*		*
BGM1373:250437362	*		*		*
BGM1374:250437370	*		*		*
BGM1379:250437363	*	*	*	*	*
BGM1380:250437371	*		*		*
BGM1381:250494288	*	*	*	*	*
BGM1385:250437364	*	*	*	*	*
BGM1390:250437372	*		*		*
BGM1396:250494281	*	*	*	*	*
BGM1398:250494289	*	*	*	*	*
BGM1399:250437365	*		*
BGM1407:250437373	*		*
BGM1409:250437873	*		*		*
BGM1416:250437374	*		*		*
BGM1424:250494257	*	*	*	*	*
BGM1425:250494250	*		*		*
BGM1426:250494258	*	*	*	*	*
BGM1427:250437881	*		*		*
BGM1428:250437367	*		*		*
BGM1433:250437375	*		*		*
BGM1438	*		*
BGM1443	*		*
BGM1486:250494259	*	*	*	*	*
BGM1491:250437368	*		*		*
BGM1496:250437376	*		*		*
BGM1502_D_:250437369	*		*
BGM1502_M_:250437377	*		*
BGM1512:250437874	*		*		*
BGM1524:250437378	*	*	*	*	*
BGM1526:250437386	*		*		*
BGM1528:250494267	*	*	*	*	*
BGM1529:250437379	*		*
BGM1541:250437387	*		*		*
BGM1542:250437882	*		*		*
BGM1544:250494260	*		*		*
BGM1546:250437875	*		*
BGM1547:250437380	*		*		*
BGM1550:250437388	*	*	*	*	*
BGM1551:250437883	*	*	*	*	*
BGM1556:250437876	*		*		*
BGM1557:250494268	*		*		*
BGM1558:250437884	*		*		*
BGM1571:250494261	*		*
BGM1573:250581739	*		*		*
BGM1574:250437381	*		*		*
BGM1580:250494269	*	*	*	*	*
BGM1582:250437877	*	*	*	*	*
BGM1584:250437389	*		*		*
BGM1584FBRANCA			*	*
BGM1588:250494262	*	*	*	*	*
BGM1603:250437382	*	*	*	*	*
BGM1614:250437390	*		*		*
BGM1616:250437383	*		*		*
BGM1632:250581764	*	*	*	*
BGM1633:250437391	*	*	*	*
BGM1670:250437384	*		*
BGM1671:250437392	*	*	*	*
BGM1686:250437385	*		*		*
BGM1695:250581742	*	*	*	*	*
BGM1717	*		*
BGM1722_D_:250437393	*		*
BGM1722_V_:250437425	*		*
BGM1725:250437433	*	*	*	*	*
BGM1728:250494282	*	*	*	*	*
BGM1759_B_:250437426	*		*
BGM1759_E_:250437434	*		*
BGM1762:250437427	*		*		*
BGM1765:250494290	*		*		*
BGM1817:250437435	*		*		*
BGM1822:250437428	*		*
BGM1879:250437436	*		*
BGM1992:250494270	*		*
BGM2003:250581745	*		*		*
BGM2004:250581763	*		*
BGM2019Bag1:250494274	*		*
BGM2019CMeBag4:250494266	*		*
BGM2035:250437429	*		*		*
BGM2041:250437437	*	*	*	*	*
BGM2043_1	*		*
BGM2043_2	*		*
BGM2044	*	*	*	*	*
BGM2047:250437430	*	*	*	*
BGM2048:250437886	*	*	*	*
BGM2051:250581755	*	*	*	*	*
BGM2052:250437431	*		*		*
BGM2053:250437439	*	*	*	*	*
BGM2054:250437432	*		*		*
BGM2055:250437440	*	*	*	*	*
BGM2057:250437441	*		*		*
BGM2058:250437449	*	*	*	*	*
BGM2059:250437442	*	*	*	*	*
BGM2060:250437450	*	*	*	*	*
BGM2061:250437451	*	*	*	*	*
BGM2062:250437444	*		*		*
BGM2063:250437452	*	*	*	*	*
BGM2064:250437445	*		*		*
BGM2065:250437453	*	*	*	*	*
BGM2066:250437446	*	*	*	*	*
BGM2067:250494271	*		*
BGM2069:250437454	*		*		*
BGM2070:250437447	*	*	*	*	*
BGM2071:250437455	*	*	*	*	*
BGM2072:250437448	*	*	*	*	*
BGM2073:250437456	*	*	*	*	*
BGM2074:250437457	*	*	*	*	*
BGM2076:250437465	*	*	*	*	*
BGM2078:250437458	*		*		*
BGM2079:250437466	*		*		*
BGM2080:250437459	*	*	*	*	*
BGM2081:250437467	*	*	*	*	*
BGM2082:250437460	*		*		*
BGM2083:250437468	*		*		*
BGM2084:250437461	*		*		*
BGM2085:250437469	*	*	*	*	*
BGM2086:250437462	*		*		*
BGM2091:250581746	*	*	*	*	*
BGM2095	*		*
BGM2102	*		*		*
BGM2104	*		*		*
BGM2121:250581757	*	*	*	*	*
BGM2123	*		*		*
BGM2140:250581752	*	*	*	*	*
BGM2146:250581747	*		*
BGM2149:250581738	*	*	*	*	*
BGM2234:250581734	*	*	*	*	*
BGM2235:250581751	*	*	*	*	*
BGM505CMe:250494264	*		*
BGM505CP:250494272	*		*
BGM650:250494276	*	*	*	*
BGM951CMe:250494265	*		*
BGM951CS:250494273	*		*
BLO_XXX_1	*	*	*	*
Boazinha359:250437485	*	*	*	*	*
BRA1003:250327486	*		*
BRA1010:250327487	*		*
BRA1016:250327488	*		*
BRA1031:250327489	*	*	*	*
BRA1139:250327490	*		*
BRA1168:250327491	*	*	*	*
BRA1173:250327492	*		*
BRA125:250327455	*		*
BRA1310:250327493	*		*
BRA1320:250327494	*		*
BRA134:250327456	*		*
BRA1394:250327495	*		*
BRA1444:250327496	*		*
BRA146:250327457	*		*
BRA172:250327458	*		*
BRA1A:250327449	*		*
BRA20:250327451	*	*	*	*
BRA219:250327459	*		*
BRA222:250327460	*		*
BRA240:250327461	*		*
BRA29:250327452	*	*	*	*
BRA325:250327462	*		*
BRA327:250327463	*		*
BRA335:250327464	*		*
BRA337:250327465	*		*
BRA354:250327466	*	*	*	*
BRA383:250327467	*		*
BRA384:250327468	*	*	*	*
BRA467:250327469	*	*	*	*
BRA468:250327470	*		*
BRA492:250327471	*	*	*	*
BRA499:250327472	*	*	*	*
BRA5:250327450	*		*
BRA534:250327473	*	*	*	*
BRA538:250327474	*		*
BRA600:250327475	*	*	*	*
BRA707:250327476	*	*	*	*
BRA803:250327477	*		*
BRA834:250327478	*		*
BRA835:250327479	*		*
BRA842:250327480	*		*
BRA846:250327481	*		*
BRA847:250327482	*	*	*	*
BRA8565			*	*
BRA893:250327483	*		*
BRA96:250327453	*	*	*	*
BRA97:250327454	*		*
BRA975:250327484	*		*
BRA997:250327485	*		*
Branca208:250437478	*		*		*
Branca3P:250380436	*	*	*	*	*
Branca3P:250437486	*	*	*	*
BrancaCurta5:250437479	*		*		*
BrancaSC:250380437	*	*	*	*	*
BrancaSC:250437487	*		*
BrancoAipim199:250437480	*	*	*	*	*
BrancoAipim375:250437488	*		*		*
BRANQUINHA	*	*	*	*	*
Branquinha405:250437489	*		*
BrasileiraUruas106:250437497	*		*
BRS_396	*	*	*	*	*
BRSCaipira:250437490	*		*		*
BRSTapioqueira:250437498	*		*
C18:250327497	*	*	*	*
C243XGM156111			*	*
C243XGM90569			*	*
C413XGM15618			*	*
Cacau:250437491	*		*		*
CACHIMBO	*		*
CAE_002_02	*		*
CAE_BM_20	*		*
CAE_XXX_59	*		*
Can_rio:250437499	*	*	*	*	*
CaneladeJacu250:250437492	*		*		*
Cariri:250437887	*		*
Cascuda:250380411	*		*		*
Castelhano214:250437500	*	*	*	*	*
Castelinha:250437493	*		*		*
CEC_A019_31_01	*	*	*	*
CG1_37:250327743	*	*	*	*
CG1118_118:250327752	*	*	*	*
CG1118_121:250327753	*		*
CG1139_2:250327754	*	*	*	*
CG1141_1:250327755	*		*
CG1450_4:250327756	*	*	*	*
CG358_3:250327744	*	*	*	*
CG402_11:250327745	*	*	*	*
CG403_18:250327746	*	*	*	*
CG406_6:250327747	*	*	*	*
CG481_3:250327748	*	*	*	*
CG489_34:250327750	*		*
CG489_4:250327749	*	*	*	*
CG501_2:250327751	*	*	*	*
CHL10:250327757	*	*	*	*
CHN1:250327498	*		*
CHN2:250327499	*	*	*	*
CidadeRica:250380408	*		*
Cigana:250380422	*		*
Cigana428:250437494	*		*
CiganaPreta354:250437502	*		*
CLONE_RANGEL	*	*	*	*	*
CM1014_2:250327766	*	*	*	*
CM1015_42:250327767	*	*	*	*
CM1286_7:250327768	*	*	*	*
CM1335_4:250327769	*	*	*	*
CM1999_5:250327770	*		*
CM2174_7:250327771	*	*	*	*
CM2766_5:250327772	*	*	*	*
CM2772_3:250327773	*	*	*	*
CM2967_8:250327774	*	*	*	*
CM311_69:250327758	*	*	*	*
CM3277_1:250327775	*	*	*	*
CM3306_9:250327776	*	*	*	*
CM330645			*	*
CM3311_3:250327777	*	*	*	*
CM3320_4:250327778	*	*	*	*
CM3997_1:250327779	*	*	*	*
CM4157_34:250327780	*	*	*	*
CM4181_1:250327781	*	*	*	*
CM430_37:250327759	*	*	*	*
CM4365_1:250327782	*	*	*	*
CM4365_3:250327783	*	*	*	*
CM4484_2:250327784	*	*	*	*
CM4574_7:250327785	*	*	*	*
CM4729_4:250327786	*	*	*	*
CM489_1:250327760	*		*
CM507_37:250327761	*	*	*	*
CM507375			*	*
CM516_7:250327762	*	*	*	*
CM523_7:250327763	*	*	*	*
CM5286_3:250327787	*	*	*	*
CM5306_8:250327788	*	*	*	*
CM5898_2:250327789	*	*	*	*
CM5948_1:250327792	*	*	*	*
CM723_3:250327764	*	*	*	*
CM8296_4:250327791	*	*	*	*
CM849_1:250327765	*		*
CNPMF10:250370302	*		*
CNPMF100:250370335	*	*	*	*	*
CNPMF103:250370252	*		*
CNPMF106:250370264	*	*	*	*	*
CNPMF1079:250371004	*	*	*	*	*
CNPMF1080:250371005	*	*	*	*	*
CNPMF1081:250371016	*		*		*
CNPMF1082:250371017	*	*	*	*	*
CNPMF1083:250371028	*		*		*
CNPMF1085:250371029	*		*		*
CNPMF1087:250371040	*		*		*
CNPMF1088:250371041	*	*	*	*	*
CNPMF1091:250371052	*	*	*	*	*
CNPMF1094:250371053	*		*		*
CNPMF1099:250371064	*	*	*	*	*
CNPMF11:250370303	*	*	*	*	*
CNPMF1100:250371065	*	*	*	*	*
CNPMF1102:250371076	*	*	*	*	*
CNPMF1103:250371077	*		*
CNPMF1105:250371088	*	*	*	*	*
CNPMF1106:250371089	*		*		*
CNPMF1107:250371006	*		*		*
CNPMF1108:250371007	*	*	*	*	*
CNPMF1110:250371018	*		*		*
CNPMF1111:250371019	*		*		*
CNPMF1115:250371030	*	*	*	*
CNPMF1116:250371031	*		*		*
CNPMF1118:250371042	*	*	*	*	*
CNPMF1119:250371043	*		*		*
CNPMF1120:250371054	*		*		*
CNPMF1121:250371055	*		*		*
CNPMF1123:250371066	*		*		*
CNPMF1125:250371067	*		*		*
CNPMF1126:250371078	*		*		*
CNPMF1127:250371079	*		*		*
CNPMF1128:250371090	*		*		*
CNPMF113:250370265	*	*	*	*	*
CNPMF1130:250371091	*		*		*
CNPMF1131:250371008	*		*		*
CNPMF1132:250371009	*	*	*	*	*
CNPMF1133:250371020	*	*	*	*	*
CNPMF1134:250371021	*		*		*
CNPMF1135:250371032	*		*		*
CNPMF1136:250371033	*		*		*
CNPMF1137:250371044	*	*	*	*	*
CNPMF1138:250380433	*	*	*	*
CNPMF1139:250371045	*	*	*	*
CNPMF1140:250371057	*	*	*	*
CNPMF1141:250371068	*	*	*	*
CNPMF1142:250371069	*	*	*	*
CNPMF1143:250371080	*		*		*
CNPMF1144:250371081	*	*	*	*	*
CNPMF1146:250371092	*	*	*	*	*
CNPMF1148:250371093	*	*	*	*	*
CNPMF115:250370276	*	*	*	*	*
CNPMF1150:250371010	*		*		*
CNPMF1152:250371011	*		*
CNPMF1153:250380444	*		*
CNPMF1155:250371022	*		*
CNPMF1156:250371023	*		*
CNPMF1158:250371034	*		*
CNPMF1159:250371035	*		*
CNPMF116:250370277	*		*		*
CNPMF1161:250371047	*		*		*
CNPMF1162:250371058	*	*	*	*
CNPMF1163:250371059	*		*
CNPMF1164:250371070	*	*	*	*
CNPMF1165:250371071	*		*		*
CNPMF1167:250371082	*	*	*	*
CNPMF1168:250371083	*	*	*	*
CNPMF117:250370288	*		*		*
CNPMF1171:250371094	*		*		*
CNPMF1174:250371095	*		*
CNPMF1175:250371012	*		*
CNPMF1177:250371013	*		*
CNPMF1178:250371024	*	*	*	*
CNPMF1179:250371025	*		*
CNPMF1180:250371036	*		*
CNPMF1183:250371037	*	*	*	*
CNPMF1184:250371048	*		*
CNPMF1185:250371049	*		*
CNPMF1186:250371060	*		*		*
CNPMF1188:250371061	*		*
CNPMF1189:250371072	*		*		*
CNPMF119:250370289	*		*		*
CNPMF1190:250371073	*		*		*
CNPMF1191:250371084	*		*		*
CNPMF1193:250371085	*	*	*	*	*
CNPMF1194:250371096	*		*
CNPMF1195:250371097	*		*
CNPMF1196:250371014	*	*	*	*	*
CNPMF1197:250371015	*		*		*
CNPMF1198:250371026	*	*	*	*	*
CNPMF120:250370300	*	*	*	*	*
CNPMF1200:250371027	*		*		*
CNPMF1202:250371038	*		*		*
CNPMF1203:250371039	*	*	*	*	*
CNPMF1206:250371050	*	*	*	*	*
CNPMF1207:250371051	*		*		*
CNPMF1209:250371062	*		*		*
CNPMF121:250370301	*	*	*	*	*
CNPMF1210:250371063	*		*		*
CNPMF1211:250371074	*	*	*	*
CNPMF1213:250380446	*	*	*	*
CNPMF1214:250371075	*		*		*
CNPMF1217:250371086	*	*	*	*
CNPMF1218:250371087	*	*	*	*
CNPMF1219:250371098	*		*
CNPMF122:250370312	*	*	*	*	*
CNPMF1220:250371099	*		*
CNPMF1222:250372020	*		*
CNPMF1223:250372021	*		*
CNPMF1226:250372033	*	*	*	*
CNPMF1227:250372044	*		*
CNPMF123:250370313	*		*		*
CNPMF1236:250372045	*		*
CNPMF124:250370324	*		*
CNPMF1243:250372056	*	*	*	*
CNPMF1245:250372057	*		*
CNPMF1248:250372068	*	*	*	*
CNPMF1249:250372069	*		*
CNPMF1251:250372080	*	*	*	*
CNPMF1252:250372081	*		*
CNPMF1254:250372093	*	*	*	*
CNPMF1257:250372105	*		*
CNPMF1259:250372022	*		*
CNPMF126:250370325	*	*	*	*
CNPMF1261:250372023	*		*		*
CNPMF1262:250372034	*		*		*
CNPMF1263:250372035	*		*		*
CNPMF1265:250372046	*		*		*
CNPMF1267:250372047	*		*		*
CNPMF1268:250372058	*		*		*
CNPMF1269:250372059	*		*		*
CNPMF127:250370336	*		*		*
CNPMF1270:250372070	*	*	*	*	*
CNPMF1273:250372071	*		*		*
CNPMF1274:250372082	*		*		*
CNPMF1275:250372083	*		*		*
CNPMF1277:250372094	*	*	*	*	*
CNPMF1279:250372095	*		*		*
CNPMF128:250370337	*		*		*
CNPMF1280:250372106	*	*	*	*	*
CNPMF1281:250372107	*		*		*
CNPMF1282:250372024	*		*		*
CNPMF1283:250372025	*		*		*
CNPMF1284:250372036	*		*		*
CNPMF1285:250372037	*		*		*
CNPMF1286:250372048	*	*	*	*	*
CNPMF1287:250372049	*		*		*
CNPMF1288:250372060	*		*		*
CNPMF1291:250372061	*		*		*
CNPMF1292:250372072	*	*	*	*	*
CNPMF1293:250372073	*	*	*	*	*
CNPMF1294:250372084	*	*	*	*	*
CNPMF1295:250372085	*		*		*
CNPMF1296:250372096	*	*	*	*	*
CNPMF1297:250372097	*		*
CNPMF130:250370369	*		*
CNPMF1300:250372108	*	*	*	*	*
CNPMF1303:250372109	*	*	*	*	*
CNPMF1305:250372026	*	*	*	*	*
CNPMF1306:250372027	*		*		*
CNPMF1308:250372038	*		*		*
CNPMF1309:250372039	*		*		*
CNPMF131:250370381	*		*
CNPMF1311:250372062	*		*
CNPMF1313:250372063	*		*		*
CNPMF1314:250372074	*		*		*
CNPMF1315:250380447	*	*	*	*	*
CNPMF1317:250372086	*		*		*
CNPMF1318:250372087	*		*		*
CNPMF1319:250372098	*	*	*	*	*
CNPMF132:250370382	*		*
CNPMF1321:250372099	*		*		*
CNPMF1323:250372110	*		*		*
CNPMF1324:250372111	*		*		*
CNPMF1325:250372028	*		*		*
CNPMF1327:250372029	*		*		*
CNPMF1328:250372040	*	*	*	*	*
CNPMF133:250370393	*	*	*	*	*
CNPMF1332:250372041	*		*		*
CNPMF1333:250372052	*	*	*	*	*
CNPMF1338:250372064	*		*		*
CNPMF1339:250372065	*		*		*
CNPMF134:250370394	*	*	*	*	*
CNPMF1342:250372076	*	*	*	*	*
CNPMF1344:250372077	*		*		*
CNPMF1345:250372088	*		*		*
CNPMF1347:250372089	*		*		*
CNPMF1348:250372100	*		*
CNPMF135:250370405	*		*		*
CNPMF1352:250372101	*	*	*	*	*
CNPMF1353:250372112	*		*		*
CNPMF1354:250372113	*	*	*	*	*
CNPMF1355:250372030	*		*		*
CNPMF1356:250372031	*		*		*
CNPMF1358:250372042	*		*		*
CNPMF1359:250380482	*	*	*	*	*
CNPMF136:250370406	*		*		*
CNPMF1360:250372043	*	*	*	*	*
CNPMF1361:250372054	*		*
CNPMF1362:250372055	*	*	*	*	*
CNPMF1363:250372066	*		*		*
CNPMF1364:250372067	*		*		*
CNPMF1365:250372078	*		*		*
CNPMF1366:250372079	*		*		*
CNPMF1367:250372090	*		*		*
CNPMF1368:250372091	*	*	*	*	*
CNPMF1369:250372102	*		*		*
CNPMF137:250370417	*		*		*
CNPMF1370:250372103	*		*
CNPMF1371:250372114	*		*		*
CNPMF1376:250372115	*		*		*
CNPMF1377:250372147	*		*		*
CNPMF1378:250372148	*	*	*	*	*
CNPMF138:250370418	*	*	*	*	*
CNPMF1382:250372160	*	*	*	*	*
CNPMF1383:250372171	*	*	*	*	*
CNPMF1386:250372172	*		*		*
CNPMF1387:250372183	*		*		*
CNPMF1388:250372184	*		*		*
CNPMF1389:250372195	*		*		*
CNPMF1392:250372196	*		*		*
CNPMF1393:250372207	*		*		*
CNPMF1395:250372208	*		*		*
CNPMF1397:250372220	*	*	*	*	*
CNPMF14:250370314	*	*	*	*	*
CNPMF1400:250372232	*	*	*	*	*
CNPMF1401:250372149	*		*		*
CNPMF1402:250372150	*	*	*	*	*
CNPMF1403:250372161	*		*		*
CNPMF1406:250372162	*		*		*
CNPMF1407:250372173	*	*	*	*	*
CNPMF1408:250372174	*		*		*
CNPMF1409:250372185	*		*
CNPMF1410:250372186	*		*		*
CNPMF1412:250372197	*		*		*
CNPMF1413:250372198	*		*		*
CNPMF1414:250372209	*	*	*	*	*
CNPMF1415:250372210	*	*	*	*	*
CNPMF1416:250372221	*		*
CNPMF1417:250372222	*		*		*
CNPMF1419:250372233	*	*	*	*	*
CNPMF1420:250372234	*	*	*	*	*
CNPMF1422:250372151	*		*		*
CNPMF1423:250372152	*		*		*
CNPMF1429:250372163	*		*		*
CNPMF143:250370429	*		*
CNPMF1432:250372164	*	*	*	*	*
CNPMF1434:250372175	*	*	*	*	*
CNPMF1436:250372176	*		*		*
CNPMF1437:250372187	*	*	*	*	*
CNPMF1439:250372188	*	*	*	*	*
CNPMF144:250370430	*	*	*	*
CNPMF1440:250372199	*	*	*	*	*
CNPMF1441:250372200	*	*	*	*	*
CNPMF1442:250372211	*		*		*
CNPMF1444:250372212	*		*		*
CNPMF1446:250372223	*		*		*
CNPMF1448:250372235	*	*	*	*
CNPMF145:250370441	*		*		*
CNPMF1450:250372236	*		*		*
CNPMF1451:250372153	*		*		*
CNPMF1452:250372154	*	*	*	*	*
CNPMF1453:250372165	*		*		*
CNPMF1454:250372166	*		*		*
CNPMF1455:250372177	*		*		*
CNPMF1456:250372189	*	*	*	*	*
CNPMF1457:250372190	*	*	*	*	*
CNPMF1458:250372201	*	*	*	*	*
CNPMF146:250370442	*		*		*
CNPMF1464:250380445	*		*
CNPMF1465:250372202	*		*		*
CNPMF1466:250372213	*	*	*	*
CNPMF1468:250372214	*		*
CNPMF1472:250372225	*	*	*	*	*
CNPMF1473:250372226	*		*		*
CNPMF1474:250372237	*		*		*
CNPMF1475:250372238	*	*	*	*	*
CNPMF1476:250372155	*	*	*	*	*
CNPMF1477:250372156	*		*		*
CNPMF1479:250372167	*		*		*
CNPMF148:250370453	*	*	*	*
CNPMF1480:250372168	*		*		*
CNPMF1481:250372179	*		*		*
CNPMF1482:250372180	*	*	*	*	*
CNPMF1483:250372191	*		*		*
CNPMF1484:250372192	*		*		*
CNPMF1485:250372203	*		*		*
CNPMF1487:250372204	*		*		*
CNPMF1488:250372215	*		*		*
CNPMF1489:250372216	*		*		*
CNPMF149:250370454	*		*		*
CNPMF1490:250372227	*		*		*
CNPMF1491:250372228	*		*
CNPMF1492:250372239	*	*	*	*	*
CNPMF1494:250372240	*		*		*
CNPMF1495:250372157	*	*	*	*	*
CNPMF1497:250372158	*		*		*
CNPMF1498:250372169	*		*		*
CNPMF1499:250372170	*	*	*	*	*
CNPMF150:250370371	*		*
CNPMF1501:250372181	*		*
CNPMF1502:250372182	*	*	*	*	*
CNPMF1503:250372193	*		*		*
CNPMF1507:250372194	*		*		*
CNPMF1508:250372205	*	*	*	*	*
CNPMF151:250370372	*	*	*	*	*
CNPMF1510:250372206	*	*	*	*	*
CNPMF1511:250372217	*	*	*	*	*
CNPMF1513:250372218	*		*		*
CNPMF1515:250372229	*	*	*	*	*
CNPMF1516:250372230	*	*	*	*	*
CNPMF1517:250372241	*	*	*	*	*
CNPMF1518:250372242	*		*		*
CNPMF1519:250406945	*	*	*	*	*
CNPMF152:250370383	*		*		*
CNPMF1520:250406946	*		*		*
CNPMF1521:250406957	*	*	*	*	*
CNPMF1523:250406958	*	*	*	*	*
CNPMF1524:250406969	*		*
CNPMF1525:250406970	*	*	*	*	*
CNPMF1526:250406981	*		*
CNPMF1527:250406982	*	*	*	*	*
CNPMF153:250370384	*		*		*
CNPMF1532:250406993	*		*		*
CNPMF1533:250406994	*		*		*
CNPMF1534:250407005	*	*	*	*	*
CNPMF1535:250407006	*		*		*
CNPMF1537:250407017	*		*		*
CNPMF1539:250407018	*		*		*
CNPMF1540:250407029	*	*	*	*	*
CNPMF1543:250407030	*		*		*
CNPMF1545:250406947	*		*		*
CNPMF1547:250406948	*		*
CNPMF1549:250406959	*		*		*
CNPMF155:250370395	*		*		*
CNPMF1550:250406960	*		*
CNPMF1552:250406971	*	*	*	*	*
CNPMF1559:250406972	*		*		*
CNPMF156:250370396	*	*	*	*	*
CNPMF1560:250406983	*		*		*
CNPMF1561:250406984	*		*		*
CNPMF1562:250406995	*		*
CNPMF1563:250406996	*	*	*	*	*
CNPMF1566:250407007	*		*		*
CNPMF1567:250407008	*	*	*	*	*
CNPMF1569:250407019	*		*		*
CNPMF157:250370407	*		*
CNPMF1576:250407020	*		*		*
CNPMF1579:250407031	*		*		*
CNPMF158:250370408	*		*		*
CNPMF1581:250407032	*	*	*	*	*
CNPMF1583:250406949	*		*		*
CNPMF1584:250406950	*		*
CNPMF1585:250406961	*		*		*
CNPMF1586:250380483	*		*		*
CNPMF1589:250406962	*		*
CNPMF1590:250406973	*		*		*
CNPMF1593:250406974	*	*	*	*	*
CNPMF1594:250406985	*		*		*
CNPMF1595:250406986	*	*	*	*	*
CNPMF1596:250406997	*		*		*
CNPMF1597:250406998	*		*
CNPMF1598:250407009	*	*	*	*	*
CNPMF1599:250407010	*	*	*	*	*
CNPMF16:250370315	*	*	*	*	*
CNPMF160:250370419	*		*
CNPMF1601:250407021	*		*		*
CNPMF1602:250407022	*		*		*
CNPMF1604:250407033	*	*	*	*	*
CNPMF1605:250407034	*	*	*	*	*
CNPMF1606:250406951	*		*		*
CNPMF1607:250406952	*		*		*
CNPMF1608:250406963	*	*	*	*	*
CNPMF1609:250406964	*	*	*	*	*
CNPMF161:250370420	*		*		*
CNPMF1610:250406975	*	*	*	*	*
CNPMF1611:250406976	*		*		*
CNPMF1613:250406987	*		*		*
CNPMF1614:250406988	*		*
CNPMF1615:250406999	*		*		*
CNPMF1616:250407000	*		*
CNPMF1618:250407011	*		*
CNPMF1619:250407012	*		*
CNPMF162:250370431	*		*		*
CNPMF1620:250407023	*		*		*
CNPMF1621:250407024	*	*	*	*	*
CNPMF1622:250407035	*		*		*
CNPMF1623:250407036	*	*	*	*	*
CNPMF1624:250406953	*		*		*
CNPMF1626:250406965	*		*		*
CNPMF1627:250406966	*	*	*	*	*
CNPMF1628:250406977	*	*	*	*	*
CNPMF1629:250406978	*		*		*
CNPMF163:250370432	*		*		*
CNPMF1631:250406989	*		*		*
CNPMF1634:250406990	*	*	*	*
CNPMF1635:250407001	*	*	*	*
CNPMF1636:250407002	*	*	*	*	*
CNPMF1637:250407013	*	*	*	*
CNPMF1638:250407014	*		*
CNPMF1639:250407025	*	*	*	*	*
CNPMF164:250370443	*	*	*	*	*
CNPMF1640:250407026	*	*	*	*
CNPMF1643:250407037	*		*		*
CNPMF1645:250407038	*		*		*
CNPMF1646:250406955	*	*	*	*	*
CNPMF1648:250406956	*	*	*	*	*
CNPMF1649:250406967	*	*	*	*	*
CNPMF165:250370444	*		*
CNPMF1650:250406968	*		*		*
CNPMF1655:250406979	*	*	*	*	*
CNPMF1656:250406980	*		*		*
CNPMF1657:250406991	*	*	*	*	*
CNPMF1658:250406992	*	*	*	*	*
CNPMF1659:250407003	*		*		*
CNPMF166:250370455	*		*		*
CNPMF1660:250407004	*	*	*	*
CNPMF1661:250407015	*	*	*	*
CNPMF1662:250407016	*		*
CNPMF1666:250407027	*		*
CNPMF1667:250407028	*		*
CNPMF1668:250407039	*		*
CNPMF1669:250407040	*		*
CNPMF167:250370456	*		*		*
CNPMF1672:250368857	*		*
CNPMF1674:250368858	*	*	*	*
CNPMF1675:250368869	*	*	*	*
CNPMF1677:250368870	*		*
CNPMF1678:250368881	*		*
CNPMF1679:250368882	*		*
CNPMF168:250370373	*	*	*	*	*
CNPMF1680:250368845	*		*
CNPMF1680:250368893	*		*
CNPMF1681:250368846	*		*		*
CNPMF1681:250368894	*		*
CNPMF1682:250368905	*		*		*
CNPMF1683:250368906	*	*	*	*	*
CNPMF1684:250368917	*	*	*	*	*
CNPMF1685:250368918	*	*	*	*
CNPMF1688:250368929	*	*	*	*	*
CNPMF1689:250368930	*		*		*
CNPMF169:250370374	*	*	*	*	*
CNPMF1690:250368847	*		*		*
CNPMF1691:250368848	*		*		*
CNPMF1692:250368859	*		*		*
CNPMF1693:250368860	*		*		*
CNPMF1696:250368871	*	*	*	*	*
CNPMF1697:250368872	*	*	*	*	*
CNPMF1698:250368883	*	*	*	*
CNPMF1699:250368884	*	*	*	*
CNPMF170:250370385	*	*	*	*
CNPMF1700:250368895	*		*
CNPMF1701:250368896	*		*
CNPMF1702:250368907	*		*
CNPMF1703:250368908	*	*	*	*
CNPMF1704:250368919	*	*	*	*
CNPMF1705:250368920	*		*
CNPMF1706:250368931	*		*
CNPMF1707:250368932	*		*
CNPMF1708:250368849	*	*	*	*
CNPMF1709:250368850	*		*
CNPMF171:250370386	*		*
CNPMF1710:250368861	*	*	*	*
CNPMF1711:250368862	*	*	*	*
CNPMF1712:250368873	*		*
CNPMF1713:250368874	*	*	*	*
CNPMF1714:250368885	*	*	*	*
CNPMF1715:250368886	*		*
CNPMF1716:250368897	*		*
CNPMF1718:250368898	*		*
CNPMF1719:250380456	*		*
CNPMF1721:250368909	*		*		*
CNPMF1722:250368910	*		*		*
CNPMF1723:250368921	*	*	*	*	*
CNPMF1724:250368922	*		*		*
CNPMF1726:250380495	*	*	*	*	*
CNPMF1727:250368933	*	*	*	*	*
CNPMF1729:250368851	*	*	*	*	*
CNPMF1730:250380412	*	*	*	*	*
CNPMF1731:250368852	*	*	*	*
CNPMF1732:250368863	*	*	*	*
CNPMF1733:250368864	*	*	*	*	*
CNPMF1734:250368875	*	*	*	*	*
CNPMF1735:250368876	*		*		*
CNPMF1736:250368887	*		*		*
CNPMF1737:250368888	*		*		*
CNPMF1738:250368899	*		*		*
CNPMF1739:250368900	*	*	*	*	*
CNPMF174:250370397	*	*	*	*
CNPMF1740:250368911	*		*		*
CNPMF1741:250368912	*	*	*	*	*
CNPMF1742:250368923	*		*		*
CNPMF1743:250368924	*	*	*	*	*
CNPMF1744:250368935	*	*	*	*	*
CNPMF1745:250368936	*		*		*
CNPMF1746:250368853	*	*	*	*	*
CNPMF1747:250368854	*	*	*	*	*
CNPMF1748:250368866	*	*	*	*	*
CNPMF1749:250368877	*		*		*
CNPMF175:250370398	*		*		*
CNPMF1750:250368878	*		*		*
CNPMF1751:250368889	*	*	*	*	*
CNPMF1752:250368890	*		*		*
CNPMF1753:250368901	*	*	*	*	*
CNPMF1754:250368902	*	*	*	*	*
CNPMF1755:250368913	*	*	*	*	*
CNPMF1756:250368914	*	*	*	*	*
CNPMF1757:250368925	*		*		*
CNPMF1759:250368926	*		*		*
CNPMF1760:250368937	*		*		*
CNPMF1761:250368938	*		*		*
CNPMF1763:250368855	*		*		*
CNPMF1764:250368856	*		*		*
CNPMF1766:250368868	*	*	*	*	*
CNPMF1767:250368879	*		*		*
CNPMF1768:250368880	*		*		*
CNPMF1769:250368891	*		*		*
CNPMF177:250370409	*		*		*
CNPMF1770:250368892	*		*		*
CNPMF1771:250368903	*		*		*
CNPMF1772:250368904	*	*	*	*	*
CNPMF1773:250368915	*		*		*
CNPMF1777:250368916	*	*	*	*	*
CNPMF1779:250368927	*		*		*
CNPMF178:250370410	*	*	*	*	*
CNPMF1780:250368928	*	*	*	*	*
CNPMF1782:250368939	*		*		*
CNPMF1783:250368940	*		*		*
CNPMF1784:250380402	*	*	*	*	*
CNPMF179:250370421	*		*		*
CNPMF1794:250380403	*		*		*
CNPMF18:250370326	*		*
CNPMF181:250370422	*		*		*
CNPMF1810:250380414	*	*	*	*	*
CNPMF1811:250380457	*	*	*	*	*
CNPMF1814:250380415	*	*	*	*	*
CNPMF1816:250380426	*		*
CNPMF1818:250380427	*		*		*
CNPMF1819:250380438	*	*	*	*	*
CNPMF182:250370433	*		*		*
CNPMF1821:250380439	*		*		*
CNPMF1824:250380450	*	*	*	*	*
CNPMF1828:250380451	*	*	*	*	*
CNPMF183:250370434	*		*
CNPMF1830:250380462	*	*	*	*	*
CNPMF1832:250380463	*		*		*
CNPMF1834:250380474	*		*		*
CNPMF1835:250380475	*	*	*	*	*
CNPMF1837:250380486	*	*	*	*	*
CNPMF184:250370445	*	*	*	*	*
CNPMF1840:250380487	*		*		*
CNPMF1847:250380404	*		*		*
CNPMF185:250370446	*		*		*
CNPMF1850:250380405	*		*		*
CNPMF186:250370457	*	*	*	*	*
CNPMF1865:250380468	*		*		*
CNPMF1866:250380416	*		*
CNPMF1867:250380417	*		*
CNPMF187:250370458	*		*		*
CNPMF1873:250380469	*		*		*
CNPMF1876:250380428	*		*
CNPMF1878:250380429	*		*
CNPMF188:250370375	*	*	*	*	*
CNPMF1880:250380440	*	*	*	*	*
CNPMF1881:250380441	*		*		*
CNPMF1884:250380452	*	*	*	*	*
CNPMF189:250370376	*		*		*
CNPMF19:250370327	*		*		*
CNPMF190:250370387	*		*
CNPMF1942:250380453	*	*	*	*	*
CNPMF1956:250380480	*		*		*
CNPMF1957:250380464	*	*	*	*	*
CNPMF1962:250380465	*		*		*
CNPMF1969:250380476	*		*		*
CNPMF1980:250380477	*	*	*	*	*
CNPMF1981:250380488	*	*	*	*	*
CNPMF1985:250380489	*		*		*
CNPMF199:250370388	*		*		*
CNPMF1999:250380406	*	*	*	*	*
CNPMF20:250370244	*	*	*	*	*
CNPMF201:250370399	*		*
CNPMF2017:250380407	*	*	*	*	*
CNPMF2018:250380418	*		*		*
CNPMF2019:250380419	*		*		*
CNPMF2020:250380481	*	*	*	*	*
CNPMF2022:250380430	*	*	*	*	*
CNPMF2025:250380431	*	*	*	*	*
CNPMF2028:250380442	*	*	*	*	*
CNPMF2029:250380443	*	*	*	*	*
CNPMF2030:250380454	*	*	*	*	*
CNPMF2032:250380455	*	*	*	*	*
CNPMF2034:250380466	*	*	*	*	*
CNPMF2038:250380492	*		*		*
CNPMF204:250370400	*		*
CNPMF2042:250380413	*		*		*
CNPMF2043:250380424	*		*		*
CNPMF2044:250380425	*		*
CNPMF206:250370411	*		*
CNPMF207:250370412	*	*	*	*	*
CNPMF208:250370423	*		*
CNPMF209:250370424	*		*
CNPMF21:250370245	*		*		*
CNPMF210:250370435	*		*
CNPMF211:250370436	*		*		*
CNPMF212:250370447	*		*		*
CNPMF213:250370448	*		*		*
CNPMF214:250370459	*		*		*
CNPMF215:250370460	*		*		*
CNPMF216:250370377	*		*		*
CNPMF217:250370378	*		*		*
CNPMF22:250370256	*	*	*	*
CNPMF220:250370389	*	*	*	*	*
CNPMF222:250370390	*		*		*
CNPMF226:250370401	*		*		*
CNPMF23:250370257	*		*
CNPMF232:250370402	*		*		*
CNPMF235:250370413	*		*		*
CNPMF236:250370414	*		*		*
CNPMF237:250370425	*		*		*
CNPMF238:250370426	*		*
CNPMF239:250370437	*	*	*	*
CNPMF24:250370268	*		*
CNPMF240:250370438	*		*
CNPMF241:250370449	*	*	*	*
CNPMF242:250370450	*		*		*
CNPMF246:250370461	*		*		*
CNPMF247:250370462	*		*
CNPMF248:250370379	*		*		*
CNPMF249:250370380	*		*		*
CNPMF25:250370269	*	*	*	*	*
CNPMF250:250370391	*		*
CNPMF254:250370392	*	*	*	*	*
CNPMF255:250380409	*		*		*
CNPMF257:250370403	*		*		*
CNPMF260:250370404	*		*
CNPMF261:250370415	*		*		*
CNPMF263:250370416	*		*		*
CNPMF264:250370427	*		*		*
CNPMF266:250370428	*		*		*
CNPMF268:250370439	*	*	*	*	*
CNPMF269:250370440	*		*		*
CNPMF27:250370280	*		*
CNPMF270:250370451	*		*
CNPMF271:250370452	*	*	*	*	*
CNPMF273:250370463	*		*		*
CNPMF276:250370464	*		*		*
CNPMF277:250370496	*	*	*	*	*
CNPMF279:250370497	*		*		*
CNPMF28:250370281	*	*	*	*	*
CNPMF280:250370508	*		*
CNPMF281:250370509	*		*		*
CNPMF282:250370520	*	*	*	*	*
CNPMF283:250370521	*	*	*	*
CNPMF284:250370532	*	*	*	*	*
CNPMF285:250370533	*		*
CNPMF286:250370544	*	*	*	*
CNPMF287:250370545	*		*
CNPMF288:250370556	*		*		*
CNPMF289:250370557	*	*	*	*
CNPMF29:250370292	*	*	*	*	*
CNPMF290:250370568	*	*	*	*
CNPMF294:250370580	*	*	*	*
CNPMF295:250370581	*	*	*	*
CNPMF297:250370498	*	*	*	*
CNPMF298:250370499	*		*
CNPMF30:250370293	*		*
CNPMF303:250370510	*	*	*	*
CNPMF304:250370511	*	*	*	*
CNPMF306:250370522	*		*
CNPMF307:250370523	*		*
CNPMF308:250370534	*		*
CNPMF31:250370304	*	*	*	*
CNPMF310:250370535	*		*
CNPMF312:250370546	*		*
CNPMF316:250370547	*		*
CNPMF318:250370558	*		*
CNPMF319:250370559	*		*
CNPMF32:250370305	*		*		*
CNPMF323:250370570	*		*
CNPMF324:250370571	*		*
CNPMF326:250370582	*	*	*	*
CNPMF327:250370583	*	*	*	*
CNPMF33:250370316	*		*		*
CNPMF330:250370500	*		*
CNPMF331:250370501	*	*	*	*
CNPMF332:250370512	*	*	*	*
CNPMF336:250370513	*		*
CNPMF337:250370524	*	*	*	*
CNPMF338:250370525	*		*
CNPMF340:250370536	*		*
CNPMF341:250370537	*		*
CNPMF342:250370548	*		*
CNPMF343:250370549	*	*	*	*
CNPMF345:250370560	*		*
CNPMF349:250370561	*		*
CNPMF35:250370317	*	*	*	*	*
CNPMF352:250370572	*	*	*	*	*
CNPMF356:250370573	*	*	*	*	*
CNPMF357:250370584	*	*	*	*	*
CNPMF358:250370585	*		*		*
CNPMF359:250370502	*	*	*	*	*
CNPMF36:250370328	*		*		*
CNPMF360:250370503	*	*	*	*
CNPMF361:250370514	*		*
CNPMF362:250370515	*	*	*	*
CNPMF364:250370526	*	*	*	*	*
CNPMF365:250370527	*		*		*
CNPMF366:250370538	*	*	*	*
CNPMF367:250370539	*		*
CNPMF369:250370550	*		*		*
CNPMF37:250370329	*	*	*	*
CNPMF371:250370551	*		*		*
CNPMF374:250370562	*		*
CNPMF375:250370563	*		*
CNPMF376:250370574	*	*	*	*	*
CNPMF378:250370575	*	*	*	*	*
CNPMF380:250370586	*	*	*	*	*
CNPMF382:250370587	*	*	*	*	*
CNPMF383:250370504	*	*	*	*	*
CNPMF384:250380420	*		*
CNPMF386:250370505	*	*	*	*
CNPMF388:250370516	*		*
CNPMF389:250370517	*		*		*
CNPMF39:250370246	*		*		*
CNPMF390:250370528	*		*
CNPMF393:250370529	*		*
CNPMF394:250370540	*		*		*
CNPMF395:250370541	*		*
CNPMF396:250370552	*	*	*	*
CNPMF398:250370553	*		*		*
CNPMF399:250370564	*	*	*	*
CNPMF4:250370278	*		*		*
CNPMF40:250370247	*	*	*	*	*
CNPMF400:250370565	*	*	*	*
CNPMF405:250370576	*		*
CNPMF406:250370577	*		*
CNPMF407:250370588	*	*	*	*	*
CNPMF408:250370589	*		*
CNPMF409:250370506	*		*
CNPMF41:250370258	*	*	*	*
CNPMF410:250370507	*		*
CNPMF411:250370518	*		*
CNPMF413:250370519	*	*	*	*	*
CNPMF414:250370530	*		*		*
CNPMF419:250370531	*	*	*	*
CNPMF42:250370259	*	*	*	*
CNPMF420:250370542	*		*
CNPMF421:250370543	*	*	*	*	*
CNPMF422:250370554	*		*		*
CNPMF423:250370555	*	*	*	*
CNPMF425:250370566	*		*
CNPMF426:250370567	*	*	*	*
CNPMF427:250370578	*		*
CNPMF428:250370579	*		*
CNPMF43:250370270	*		*		*
CNPMF432:250370590	*		*
CNPMF434:250370591	*	*	*	*
CNPMF435:250370623	*		*
CNPMF436:250370624	*		*		*
CNPMF437:250370635	*	*	*	*
CNPMF438:250370636	*		*
CNPMF439:250370647	*	*	*	*
CNPMF44:250370271	*	*	*	*
CNPMF440:250370648	*	*	*	*	*
CNPMF441:250370659	*	*	*	*
CNPMF442:250370660	*		*		*
CNPMF443:250370671	*		*
CNPMF444:250370672	*	*	*	*	*
CNPMF445:250370683	*		*
CNPMF447:250370684	*		*
CNPMF448:250370695	*		*		*
CNPMF449:250370696	*	*	*	*
CNPMF45:250370282	*	*	*	*
CNPMF451:250370708	*		*
CNPMF452:250370625	*	*	*	*
CNPMF454:250370626	*		*		*
CNPMF455:250370637	*		*
CNPMF456:250380421	*	*	*	*
CNPMF46:250370283	*		*		*
CNPMF460:250370638	*	*	*	*
CNPMF461:250370649	*		*		*
CNPMF462:250370650	*	*	*	*
CNPMF463:250370661	*		*
CNPMF464:250370662	*		*
CNPMF465:250370673	*		*
CNPMF467:250370674	*	*	*	*	*
CNPMF468:250370685	*		*		*
CNPMF469:250370686	*		*
CNPMF47:250370294	*	*	*	*	*
CNPMF470:250370697	*	*	*	*
CNPMF471:250370698	*	*	*	*
CNPMF472:250370709	*	*	*	*	*
CNPMF473:250370710	*		*
CNPMF474:250370627	*	*	*	*
CNPMF475:250370628	*	*	*	*
CNPMF477:250370639	*		*		*
CNPMF478:250370640	*		*
CNPMF48:250370295	*	*	*	*	*
CNPMF480:250370651	*	*	*	*
CNPMF484:250370652	*	*	*	*
CNPMF489:250370663	*		*
CNPMF49:250370306	*	*	*	*
CNPMF492:250370664	*	*	*	*
CNPMF494:250370675	*	*	*	*
CNPMF495:250370676	*	*	*	*
CNPMF496:250370687	*		*
CNPMF497:250370688	*		*
CNPMF498:250370699	*		*
CNPMF499:250370700	*	*	*	*
CNPMF5:250370279	*		*		*
CNPMF50:250370307	*		*
CNPMF500:250370711	*	*	*	*	*
CNPMF501:250370712	*		*
CNPMF503:250370629	*		*
CNPMF504:250370630	*	*	*	*
CNPMF505:250370641	*		*
CNPMF507:250370642	*	*	*	*
CNPMF508:250370653	*	*	*	*	*
CNPMF509:250370654	*	*	*	*	*
CNPMF51:250370318	*		*		*
CNPMF510:250370665	*		*
CNPMF511:250370666	*		*
CNPMF512:250370677	*	*	*	*	*
CNPMF514:250370678	*	*	*	*
CNPMF517:250370689	*	*	*	*	*
CNPMF52:250370319	*	*	*	*
CNPMF520:250370690	*	*	*	*	*
CNPMF521:250370701	*	*	*	*	*
CNPMF523:250370702	*	*	*	*	*
CNPMF527:250370713	*		*
CNPMF529:250370714	*	*	*	*
CNPMF53:250370330	*		*		*
CNPMF532:250370631	*	*	*	*
CNPMF533:250370632	*		*
CNPMF536:250370643	*	*	*	*	*
CNPMF537:250370644	*		*		*
CNPMF539:250370655	*		*		*
CNPMF54:250370331	*		*		*
CNPMF540:250370656	*		*
CNPMF541:250370667	*		*		*
CNPMF542:250370668	*		*
CNPMF543:250370679	*	*	*	*
CNPMF544:250370680	*	*	*	*
CNPMF545:250370691	*	*	*	*	*
CNPMF546:250370692	*		*		*
CNPMF547:250370703	*		*		*
CNPMF549:250370704	*		*		*
CNPMF550:250370715	*	*	*	*	*
CNPMF551:250370716	*	*	*	*	*
CNPMF552:250370633	*	*	*	*	*
CNPMF555:250370634	*		*
CNPMF556:250370645	*		*		*
CNPMF557:250370646	*	*	*	*	*
CNPMF558:250370657	*		*		*
CNPMF56:250370248	*		*		*
CNPMF560:250370658	*		*
CNPMF561:250370669	*	*	*	*	*
CNPMF562:250370670	*		*		*
CNPMF563:250370681	*		*		*
CNPMF564:250370682	*		*		*
CNPMF565:250370693	*	*	*	*	*
CNPMF567:250370694	*	*	*	*	*
CNPMF569:250370705	*	*	*	*	*
CNPMF57:250370249	*		*
CNPMF570:250370706	*	*	*	*	*
CNPMF573:250370717	*		*
CNPMF574:250370718	*	*	*	*	*
CNPMF575:250370750	*	*	*	*
CNPMF576:250370751	*		*		*
CNPMF579:250370762	*		*		*
CNPMF58:250370260	*		*
CNPMF583:250370763	*		*		*
CNPMF585:250380435	*		*		*
CNPMF587:250370774	*		*		*
CNPMF589:250370775	*		*
CNPMF590:250370786	*		*
CNPMF591:250370787	*		*		*
CNPMF592:250370798	*		*		*
CNPMF593:250370799	*	*	*	*	*
CNPMF598:250370810	*		*		*
CNPMF6:250370290	*	*	*	*	*
CNPMF60:250370261	*	*	*	*
CNPMF600:250370811	*		*
CNPMF601:250370822	*		*
CNPMF603:250370823	*		*
CNPMF606:250370834	*		*
CNPMF607:250370835	*		*
CNPMF608:250370752	*	*	*	*
CNPMF61:250370272	*	*	*	*
CNPMF610:250370753	*		*
CNPMF611:250370764	*		*
CNPMF613:250370765	*		*		*
CNPMF614:250370776	*		*		*
CNPMF615:250370777	*		*		*
CNPMF618:250370788	*		*
CNPMF619:250370789	*		*		*
CNPMF62:250370273	*		*		*
CNPMF620:250370800	*		*
CNPMF623:250370801	*		*		*
CNPMF624:250370813	*		*
CNPMF625:250370824	*		*		*
CNPMF626:250370825	*	*	*	*
CNPMF630:250370836	*		*
CNPMF631:250370837	*		*
CNPMF635:250370754	*	*	*	*	*
CNPMF636:250370755	*	*	*	*	*
CNPMF638:250370766	*		*		*
CNPMF639:250370767	*		*
CNPMF64:250370284	*	*	*	*	*
CNPMF640:250370778	*		*
CNPMF641:250370779	*		*
CNPMF642:250370790	*		*		*
CNPMF644:250370791	*		*		*
CNPMF645:250370802	*		*		*
CNPMF646:250370803	*		*
CNPMF648:250370814	*		*		*
CNPMF649:250370815	*		*
CNPMF65:250370285	*	*	*	*	*
CNPMF651:250370827	*		*
CNPMF654:250370838	*	*	*	*
CNPMF655:250370839	*		*		*
CNPMF656:250370756	*		*		*
CNPMF657:250370757	*	*	*	*	*
CNPMF658:250370768	*		*
CNPMF659:250370769	*		*		*
CNPMF66:250370296	*		*
CNPMF660:250370780	*	*	*	*	*
CNPMF661:250370781	*	*	*	*	*
CNPMF662:250370792	*	*	*	*	*
CNPMF664:250370793	*	*	*	*	*
CNPMF665:250370804	*		*		*
CNPMF666:250370805	*		*
CNPMF667:250370816	*		*		*
CNPMF668:250370817	*	*	*	*	*
CNPMF669:250370828	*		*		*
CNPMF67:250370297	*	*	*	*
CNPMF670:250370829	*		*
CNPMF671:250370840	*	*	*	*	*
CNPMF672:250370841	*	*	*	*	*
CNPMF673:250370758	*		*		*
CNPMF675:250370759	*	*	*	*	*
CNPMF677:250370770	*	*	*	*	*
CNPMF678:250370771	*		*		*
CNPMF679:250370782	*	*	*	*	*
CNPMF680:250370783	*	*	*	*	*
CNPMF682:250370794	*		*
CNPMF685:250370795	*		*		*
CNPMF69:250370308	*		*		*
CNPMF693:250370806	*		*		*
CNPMF694:250370807	*		*		*
CNPMF695:250370818	*	*	*	*	*
CNPMF697:250370819	*		*		*
CNPMF7:250370291	*		*		*
CNPMF70:250370309	*		*
CNPMF700:250370830	*		*
CNPMF702:250370831	*	*	*	*
CNPMF703:250370842	*	*	*	*
CNPMF706:250370843	*		*
CNPMF707:250370760	*	*	*	*	*
CNPMF708:250370761	*		*
CNPMF711:250370772	*		*
CNPMF713:250370773	*	*	*	*
CNPMF714:250370784	*	*	*	*	*
CNPMF715:250370785	*		*
CNPMF717:250370796	*		*
CNPMF718:250370797	*	*	*	*
CNPMF726:250370808	*	*	*	*	*
CNPMF728:250370809	*	*	*	*	*
CNPMF729:250370820	*		*		*
CNPMF73:250370320	*	*	*	*	*
CNPMF733:250370821	*		*		*
CNPMF737:250370832	*	*	*	*	*
CNPMF74:250370321	*	*	*	*	*
CNPMF741:250370833	*		*		*
CNPMF745:250370844	*		*
CNPMF75:250370332	*		*
CNPMF752:250370845	*		*		*
CNPMF756:250370877	*		*		*
CNPMF76:250370333	*	*	*	*	*
CNPMF760:250370878	*	*	*	*	*
CNPMF767:250370889	*		*
CNPMF776:250370890	*		*		*
CNPMF778:250370901	*		*		*
CNPMF779:250370902	*		*		*
CNPMF780:250370913	*		*
CNPMF781:250370914	*		*		*
CNPMF783:250370925	*		*		*
CNPMF785:250370926	*		*		*
CNPMF788:250370937	*		*		*
CNPMF790:250370938	*		*
CNPMF791:250370949	*		*		*
CNPMF793:250370950	*		*		*
CNPMF799:250370961	*		*		*
CNPMF80:250370250	*		*
CNPMF800:250370962	*	*	*	*	*
CNPMF803:250370879	*	*	*	*	*
CNPMF805:250370880	*	*	*	*	*
CNPMF806:250370891	*		*
CNPMF807:250370892	*	*	*	*	*
CNPMF808:250370903	*	*	*	*	*
CNPMF809:250370904	*	*	*	*	*
CNPMF810:250370915	*	*	*	*	*
CNPMF812:250370916	*		*		*
CNPMF813:250370927	*		*		*
CNPMF814:250370928	*		*		*
CNPMF815:250370939	*		*		*
CNPMF816:250370951	*		*		*
CNPMF817:250370952	*		*		*
CNPMF818:250370963	*	*	*	*	*
CNPMF819:250370964	*		*		*
CNPMF82:250370251	*		*		*
CNPMF820:250370881	*	*	*	*	*
CNPMF821:250370882	*		*		*
CNPMF822:250370893	*	*	*	*	*
CNPMF823:250370894	*		*		*
CNPMF824:250370905	*		*
CNPMF826:250370906	*		*		*
CNPMF829:250370917	*		*		*
CNPMF83:250370262	*		*		*
CNPMF830:250370918	*		*
CNPMF831:250370929	*		*		*
CNPMF832:250370930	*		*		*
CNPMF834:250370941	*		*
CNPMF837:250370942	*		*		*
CNPMF838:250370953	*		*		*
CNPMF84:250370263	*		*		*
CNPMF841:250370954	*		*		*
CNPMF842:250370965	*		*		*
CNPMF843:250370966	*		*		*
CNPMF845:250370883	*		*		*
CNPMF846:250370884	*		*		*
CNPMF847:250370895	*		*		*
CNPMF848:250370896	*		*		*
CNPMF849:250370907	*	*	*	*	*
CNPMF85:250370274	*		*		*
CNPMF850:250370908	*		*
CNPMF851:250370919	*		*		*
CNPMF854:250370920	*		*
CNPMF856:250370931	*		*		*
CNPMF857:250370932	*	*	*	*	*
CNPMF858:250370943	*		*		*
CNPMF859:250370944	*		*		*
CNPMF863:250370955	*		*		*
CNPMF866:250370956	*		*		*
CNPMF867:250370967	*		*		*
CNPMF868:250370968	*	*	*	*	*
CNPMF87:250370275	*		*		*
CNPMF870:250370885	*		*
CNPMF872:250370886	*	*	*	*	*
CNPMF873:250370897	*		*
CNPMF875:250370898	*		*
CNPMF876:250370909	*		*		*
CNPMF877:250370910	*		*
CNPMF878:250370921	*		*
CNPMF879:250370922	*	*	*	*	*
CNPMF88:250370286	*		*		*
CNPMF882:250370933	*		*
CNPMF885:250370934	*		*
CNPMF886:250370945	*	*	*	*	*
CNPMF887:250370946	*		*
CNPMF888:250370957	*		*		*
CNPMF889:250370958	*	*	*	*	*
CNPMF89:250370287	*	*	*	*
CNPMF890:250370969	*		*
CNPMF892:250370970	*		*		*
CNPMF893:250370887	*	*	*	*	*
CNPMF894:250370888	*		*
CNPMF895:250370899	*	*	*	*	*
CNPMF896:250370900	*		*		*
CNPMF898:250370911	*		*		*
CNPMF90:250370298	*	*	*	*	*
CNPMF900:250370912	*		*
CNPMF901:250370923	*		*
CNPMF902:250370924	*		*
CNPMF903:250370935	*	*	*	*	*
CNPMF904:250370936	*		*
CNPMF905:250370947	*	*	*	*
CNPMF906:250370948	*		*
CNPMF907:250370959	*	*	*	*	*
CNPMF908:250370960	*		*
[truncated: 1,417 more rows]

## Sheet: Supplementary Table 2
Supplementary Table 2: List of 120 sampled individuals across identified genetic groups for estimation of population genetics parameters
Entry	INDIVIDUALS	Group
1	Ac90:250494142	10
2	ALT_XXX_3	10
3	AM560_2:250327444	10
4	BGM0424:250437187	10
5	BGM0884:250437211	10
6	BGM0984:250437265	10
7	BGM0998:250437302	10
8	BGM1053:250437328	10
9	BGM2044.00	10
10	BGM2047:250437430	10
11	BGM2048:250437886	10
12	CG1118_118:250327752	10
13	CG1450_4:250327756	10
14	CG358_3:250327744	10
15	CG489_4:250327749	10
16	CHN2:250327499	10
17	CM1286_7:250327768	10
18	CM1335_4:250327769	10
19	CM2174_7:250327771	10
20	CM2967_8:250327774	10
21	CM3306_9:250327776	10
22	CM3311_3:250327777	10
23	CM3320_4:250327778	10
24	CM4181_1:250327781	10
25	CM4365_1:250327782	10
26	CM4574_7:250327785	10
27	CM4729_4:250327786	10
28	CM507_37:250327761	10
29	CM5948_1:250327792	10
30	CM723_3:250327764	10
31	CNPMF106:250370264	10
32	CNPMF1118:250371042	10
33	CNPMF134:250370394	10
34	CNPMF1354:250372113	10
35	CNPMF1441:250372200	10
36	CNPMF1511:250372217	10
37	CNPMF1525:250406970	10
38	CNPMF1657:250406991	10
39	CNPMF1772:250368904	10
40	CNPMF239:250370437	10
41	CNPMF352:250370572	10
42	CNPMF508:250370653	10
43	CNPMF668:250370817	10
44	CNPMF808:250370903	10
45	CNPMF886:250370945	10
46	COL1108:250327524	10
47	COL1413:250327529	10
48	COL1458:250327531	10
49	COL148:250327505	10
50	COL2005:250327573	10
51	COL2015:250327575	10
52	COL2019:250327577	10
53	COL2059:250327580	10
54	COL2144:250327583	10
55	COL306:250327508	10
56	COL32:250327501	10
57	COL337:250327510	10
58	COL474:250327512	10
59	COL608:250327514	10
60	COL764:250327519	10
61	COL87:250327504	10
62	COL976:250327523	10
63	CPAC_1077:250492329	10
64	CPAC_1254:250492464	10
65	CPAFRO_33	10
66	CPAFRO_42	10
67	CR28:250327595	10
68	CR87:250327597	10
69	CUB21:250327600	10
70	CUB30:250327602	10
71	ECU150:250327612	10
72	ECU23:250327606	10
73	ECU43:250327607	10
74	ECU72:250327610	10
75	FJI6:250327614	10
76	FLA_001	10
77	FLA_005_14	10
78	FLA_005_19	10
79	FLA_433_2	10
80	FLA_488_1	10
81	GCP_43	10
82	GUA23:250327616	10
83	GUA35:250327617	10
84	IND48:250327622	10
85	M1_4:250492576	10
86	M2_27:250492697	10
87	M2_51:250492699	10
88	M2_79:250492733	10
89	M3_40:250492833	10
90	ME11:250327633	10
91	ME36:250327635	10
92	ME54:250327636	10
93	ME55:250327637	10
94	ME59:250327638	10
95	ME86:250327639	10
96	NG_310	10
97	NGA2:250327640	10
98	PAN7:250327641	10
99	PAN90:250327642	10
100	PER_001_07	10
101	PER_009V_02	10
102	PER196:250327661	10
103	PER337:250327698	10
104	PER385:250327702	10
105	PER484:250327707	10
106	PER542:250327710	10
107	SECUDINA	10
108	VEN128:250327727	10
109	VEN134:250327728	10
110	VEN192:250327735	10
111	VEN208:250327737	10
112	VEN270:250327739	10
113	2011_34_64	10
114	2011_34_69	10
115	2014_008_19	10
116	2014_008_34	10
117	2014_013_16	10
118	2014_013_50	10
119	7690_8wx:250581776	10
120	7698_16wx:250581775	10
121	Amarelo_Rio:250437474	9
122	BGM_2103	9
123	BGM0290:250581760	9
124	BGM1025:250437313	9
125	BGM1398:250494289	9
126	BGM2051:250581755	9
127	BGM2053:250437439	9
128	BGM2061:250437451	9
129	BGM2063:250437452	9
130	BGM2066:250437446	9
131	BGM2071:250437455	9
132	BGM2072:250437448	9
133	BGM2073:250437456	9
134	BGM2074:250437457	9
135	BGM2080:250437459	9
136	BGM2081:250437467	9
137	BGM2091:250581746	9
138	BRA29:250327452	9
139	CG1139_2:250327754	9
140	CNPMF11:250370303	9
141	CNPMF1243:250372056	9
142	CNPMF1251:250372080	9
143	CNPMF1277:250372094	9
144	CNPMF1368:250372091	9
145	CNPMF1499:250372170	9
146	CNPMF1660:250407004	9
147	CNPMF1697:250368872	9
148	CNPMF1723:250368921	9
149	CNPMF1726:250380495	9
150	CNPMF1727:250368933	9
151	CNPMF1810:250380414	9
152	CNPMF2022:250380430	9
153	CNPMF362:250370515	9
154	CNPMF380:250370586	9
155	CNPMF407:250370588	9
156	CNPMF421:250370543	9
157	CNPMF440:250370648	9
158	CNPMF509:250370654	9
159	CNPMF551:250370716	9
160	CNPMF570:250370706	9
161	CNPMF593:250370799	9
162	CNPMF707:250370760	9
163	CNPMF726:250370808	9
164	CNPMF728:250370809	9
165	CNPMF74:250370321	9
166	CNPMF822:250370893	9
167	CPAC_1:250492044	9
168	CPAC_1062:250492332	9
169	CPAC_1074:250492335	9
170	CPAC_1096:250492341	9
171	CPAC_1103:250492344	9
172	CPAC_1105:250492352	9
173	CPAC_1130:250492366	9
174	CPAC_1169:250492376	9
175	CPAC_1357:250492438	9
176	CPAC_224:250492060	9
177	CPAC_316:250492066	9
178	CPAC_328:250492067	9
179	CPAC_329:250492068	9
180	CPAC_331:250492076	9
181	CPAC_339:250492069	9
182	CPAC_344:250492070	9
183	CPAC_350:250492071	9
184	CPAC_436:250492075	9
185	CPAC_438:250492092	9
186	CPAC_446:250492094	9
187	CPAC_448:250492087	9
188	CPAC_450:250492095	9
189	CPAC_459:250492089	9
190	CPAC_525:250492109	9
191	CPAC_56:250492049	9
192	CPAC_569:250492112	9
193	CPAC_584:250492107	9
194	CPAC_589:250492106	9
195	CPAC_638:250492119	9
196	CPAC_768:250492165	9
197	CPAC_778:250492167	9
198	CPAC_798:250492179	9
199	CPAC_86:250492050	9
200	CPAC_873:250492219	9
201	CPAC_923:250492242	9
202	CPAC_930:250492244	9
203	CPAC_947:250492246	9
204	CPAC_954:250492255	9
205	CPAC_991:250492297	9
206	Dimmy04:250437508	9
207	MandimBM:250437594	9
208	NagibICB307_2:250437612	9
209	PAR41:250327651	9
210	TSA295:250500435	9
211	TSA296:250500443	9
212	2011_52_23	9
213	2014_008_11	9
214	2014_009_01	9
215	2014_012_06	9
216	2014_012_07	9
217	2014_012_10	9
218	2014_012_11	9
219	2014_012_17	9
220	2014_012_20	9
221	2014_013_24	9
222	2014_013_44	9
223	2014_015_05	9
224	2014_015_09	9
225	2014_015_14	9
226	2014_020_02	9
227	2014_020_03	9
228	2014_020_04	9
229	2014_025_42	9
230	2014_025_43	9
231	2014_027_03	9
232	2014_027_04	9
233	2014_031_01	9
234	222_25	9
235	222_42	9
236	6413_1wx:250581795	9
237	7737_6wx:250581770	9
238	7737_8wx:250581778	9
239	8109_3wx:250581774	9
240	8109_5wx:250581766	9
241	A_BRASILIA:250581741	8
242	ARG52:250327447	8
243	ARG56:250327448	8
244	BGM0927:250437217	8
245	BGM1528:250494267	8
246	BGM1582:250437877	8
247	BGM1633:250437391	8
248	BGM2058:250437449	8
249	BGM2060:250437450	8
250	BGM2076:250437465	8
251	BGM2085:250437469	8
252	BGM2235:250581751	8
253	BRA1031:250327489	8
254	BRA1168:250327491	8
255	BRA384:250327468	8
256	BRA600:250327475	8
257	Branca3P:250380436	8
258	Branca3P:250437486	8
259	BrancaSC:250380437	8
260	BrancoAipim199:250437480	8
261	Castelhano214:250437500	8
262	CG1_37:250327743	8
263	CM4157_34:250327780	8
264	CM4484_2:250327784	8
265	CNPMF1088:250371041	8
266	CNPMF1099:250371064	8
267	CNPMF1102:250371076	8
268	CNPMF1108:250371007	8
269	CNPMF1115:250371030	8
270	CNPMF1270:250372070	8
271	CNPMF1456:250372189	8
272	CNPMF1457:250372190	8
273	CNPMF1475:250372238	8
274	CNPMF1502:250372182	8
275	CNPMF1527:250406982	8
276	CNPMF1540:250407029	8
277	CNPMF1563:250406996	8
278	CNPMF1593:250406974	8
279	CNPMF1595:250406986	8
280	CNPMF1627:250406966	8
281	CNPMF1628:250406977	8
282	CNPMF1698:250368883	8
283	CNPMF1699:250368884	8
284	CNPMF254:250370392	8
285	CNPMF357:250370584	8
286	CNPMF437:250370635	8
287	CNPMF467:250370674	8
288	CNPMF494:250370675	8
289	CNPMF507:250370642	8
290	CNPMF514:250370678	8
291	CNPMF529:250370714	8
292	CNPMF6:250370290	8
293	CNPMF64:250370284	8
294	CPAC_1115:250492363	8
295	CPAC_1127:250492358	8
296	CPAC_1245:250492454	8
297	CPAC_1259:250492474	8
298	CPAC_1262:250492468	8
299	CPAC_1270:250492479	8
300	CPAC_1271:250492472	8
301	CPAC_1283:250492492	8
302	CPAC_1295:250492505	8
303	CPAC_1316:250492511	8
304	CPAC_1469:250492098	8
305	CPAC_1474:250492419	8
306	CPAC_1479:250492446	8
307	CPAC_2:250492037	8
308	CPAC_444:250492093	8
309	CPAC_770:250492173	8
310	CPAC_771:250492166	8
311	CPAC_775:250492174	8
312	CPAC_8:250492046	8
313	CPAC_810:250492181	8
314	CPAC_813:250492183	8
315	CPAC_850:250492206	8
316	CPAC_860:250492201	8
317	CPAC_872:250492211	8
318	CPAC_878:250492213	8
319	CPAC_882:250492222	8
320	CPAC_898:250492218	8
321	CPAC_910:250492237	8
322	CPAC_911:250492230	8
323	CPAC_937:250492245	8
324	CPAC_974:250492298	8
325	CPAC_975:250492291	8
326	Crateus433:250437513	8
327	Dimmy23:250437563	8
328	FFit_o:250380472	8
329	FolhaFina229:250437578	8
330	Forquilha:250380484	8
331	GUELA_JACU	8
332	IAC576:250380485	8
333	Icano:250437580	8
334	Jatoba227:250437582	8
335	Kun:250437896	8
336	M1_34:250492626	8
337	ManipebaProg108:250437589	8
338	MataFomeBranca384:250437599	8
339	OuroP_o:250437617	8
340	PAR100:250327656	8
341	PAR142:250327658	8
342	PAR23:250327649	8
343	PAR25:250327650	8
344	PAR51:250327652	8
345	PAR59:250327654	8
346	PAR7:250327647	8
347	Pretinha114:250437636	8
348	Rasgadinha386:250437638	8
349	SemNome200:250437684	8
350	SemNome203:250437692	8
351	Semnome219:250437693	8
352	Serrana222:250437697	8
353	SI_ROSA:250581749	8
354	TSA007:250437890	8
355	TSA268:250500419	8
356	TSA389:250500454	8
357	2014_018_35	8
358	222_21	8
359	222_65	8
360	40Quilos:250380458	8
361	Amparodospobres:250437483	7
362	BGM0038:250494275	7
363	BGM0205:250437184	7
364	BGM0604:250437189	7
365	BGM0652:250437861	7
366	BGM0880:250494253	7
367	BGM0925:250437209	7
368	BGM0931:250437227	7
369	BGM0937:250437222	7
370	BGM0957:250437238	7
371	BGM1044:250437327	7
372	BGM1266:250437344	7
373	BGM1278:250437354	7
374	BGM1329:250437349	7
375	BGM1336:250494249	7
376	BGM1348:250437351	7
377	BGM1379:250437363	7
378	BGM1385:250437364	7
379	BGM1396:250494281	7
380	BGM1486:250494259	7
381	BGM1580:250494269	7
382	BGM1588:250494262	7
383	BGM1695:250581742	7
384	BGM2121:250581757	7
385	BGM2234:250581734	7
386	BGM650:250494276	7
387	Boazinha359:250437485	7
388	BRA96:250327453	7
389	CNPMF1082:250371017	7
390	CNPMF1100:250371065	7
391	CNPMF113:250370265	7
392	CNPMF1211:250371074	7
393	CNPMF1217:250371086	7
394	CNPMF126:250370325	7
395	CNPMF1293:250372073	7
396	CNPMF1300:250372108	7
397	CNPMF1303:250372109	7
398	CNPMF133:250370393	7
399	CNPMF1342:250372076	7
400	CNPMF1352:250372101	7
401	CNPMF1420:250372234	7
402	CNPMF1432:250372164	7
403	CNPMF1452:250372154	7
404	CNPMF1458:250372201	7
405	CNPMF1466:250372213	7
406	CNPMF1476:250372155	7
407	CNPMF1482:250372180	7
408	CNPMF1492:250372239	7
409	CNPMF151:250370372	7
410	CNPMF1516:250372230	7
411	CNPMF1523:250406958	7
412	CNPMF1567:250407008	7
413	CNPMF1581:250407032	7
414	CNPMF1598:250407009	7
415	CNPMF1599:250407010	7
416	CNPMF1604:250407033	7
417	CNPMF1609:250406964	7
418	CNPMF1637:250407013	7
419	CNPMF1655:250406979	7
420	CNPMF1661:250407015	7
421	CNPMF168:250370373	7
422	CNPMF169:250370374	7
423	CNPMF1696:250368871	7
424	CNPMF1777:250368916	7
425	CNPMF1837:250380486	7
426	CNPMF186:250370457	7
427	CNPMF2030:250380454	7
428	CNPMF22:250370256	7
429	CNPMF25:250370269	7
430	CNPMF290:250370568	7
431	CNPMF337:250370524	7
432	CNPMF360:250370503	7
433	CNPMF40:250370247	7
434	CNPMF400:250370565	7
435	CNPMF42:250370259	7
436	CNPMF423:250370555	7
437	CNPMF426:250370567	7
438	CNPMF44:250370271	7
439	CNPMF452:250370625	7
440	CNPMF47:250370294	7
441	CNPMF474:250370627	7
442	CNPMF492:250370664	7
443	CNPMF500:250370711	7
444	CNPMF512:250370677	7
445	CNPMF52:250370319	7
446	CNPMF520:250370690	7
447	CNPMF521:250370701	7
448	CNPMF532:250370631	7
449	CNPMF60:250370261	7
450	CNPMF608:250370752	7
451	CNPMF626:250370825	7
452	CNPMF65:250370285	7
453	CNPMF680:250370783	7
454	CNPMF807:250370892	7
455	CNPMF818:250370963	7
456	CNPMF820:250370881	7
457	CNPMF905:250370947	7
458	CPAC_1060:250492324	7
459	CPAC_1319:250492512	7
460	CPAC_853:250492199	7
461	Craibeirinha345:250437496	7
462	M_Caeru_766	7
463	M1_18:250492593	7
464	M4_81:250493003	7
465	Manipeba408:250437595	7
466	ManipebaPreta253:250437596	7
467	Mineirinha396:250437603	7
468	Naja338:250437606	7
469	NajaVermelha432:250437607	7
470	Preta415:250437635	7
471	Riqueza215:250437639	7
472	TSA133:250500391	7
473	TSA260:250500408	7
474	TSA387:250500453	7
475	TSA479:250494209	7
476	UFB_002	7
477	Vermelhinho368:250437709	7
478	Vermelhinho412:250437702	7
479	108_040:250437734	7
480	2011_34_45	7
481	BGM0450:250581765	6
482	BGM0597:250437196	6
483	BGM0918:250437214	6
484	BGM0943:250437224	6
485	BGM0944:250437232	6
486	BGM0954:250437237	6
487	BGM0962:250437248	6
488	BGM0973:250437252	6
489	BGM0980:250437263	6
490	BGM0996:250437309	6
491	BGM1304:250581732	6
492	BRA354:250327466	6
493	BRA467:250327469	6
494	CNPMF1133:250371020	6
495	CNPMF1137:250371044	6
496	CNPMF1139:250371045	6
497	CNPMF1140:250371057	6
498	CNPMF1141:250371068	6
499	CNPMF1142:250371069	6
500	CNPMF1162:250371058	6
501	CNPMF1183:250371037	6
502	CNPMF1213:250380446	6
503	CNPMF122:250370312	6
504	CNPMF1419:250372233	6
505	CNPMF1605:250407034	6
506	CNPMF1675:250368869	6
507	CNPMF1704:250368919	6
508	CNPMF1711:250368862	6
509	CNPMF1713:250368874	6
510	CNPMF1731:250368852	6
511	CNPMF1734:250368875	6
512	CNPMF1739:250368900	6
513	CNPMF1744:250368935	6
514	CNPMF1747:250368854	6
515	CNPMF1748:250368866	6
516	CNPMF1751:250368889	6
517	CNPMF1753:250368901	6
518	CNPMF1754:250368902	6
519	CNPMF1824:250380450	6
520	CNPMF1942:250380453	6
521	CNPMF1957:250380464	6
522	CNPMF1980:250380477	6
523	CNPMF2028:250380442	6
524	CNPMF2029:250380443	6
525	CNPMF327:250370583	6
526	CNPMF470:250370697	6
527	CNPMF550:250370715	6
528	CNPMF565:250370693	6
529	CNPMF661:250370781	6
530	CNPMF695:250370818	6
531	CNPMF73:250370320	6
532	CNPMF889:250370958	6
533	CNPMF895:250370899	6
534	COL2199:250327584	6
535	COL2334:250327590	6
536	COL2493:250327593	6
537	COL2526:250327594	6
538	CPAC_1226:250492447	6
539	CPAC_1227:250492440	6
540	CPAC_906:250492236	6
541	Formosa:250380467	6
542	M1_12:250492545	6
543	M1_15:250492569	6
544	M1_2:250492560	6
545	M1_25:250492554	6
546	M1_42:250492595	6
547	M1_43:250492603	6
548	M1_44:250492611	6
549	M1_45:250492619	6
550	M1_46:250492627	6
551	M1_59:250492636	6
552	M1_61:250492557	6
553	M1_69:250492621	6
554	M1_76:250492582	6
555	M1_78:250492598	6
556	M1_80:250492614	6
557	M1_86:250492567	6
558	M1_88:250492583	6
559	M2_13:250492672	6
560	M2_14:250492688	6
561	M2_20:250492736	6
562	M2_23:250492760	6
563	M2_43:250492730	6
564	M2_56:250492739	6
565	M2_60:250492676	6
566	M2_62:250492692	6
567	M2_63:250492700	6
568	M2_67:250492732	6
569	M2_74:250492693	6
570	M2_75:250492701	6
571	M2_8:250492727	6
572	M2_9:250492735	6
573	M3_14:250492807	6
574	M3_16:250492823	6
575	M3_17:250492831	6
576	M3_24:250492887	6
577	M3_37:250492809	6
578	M3_42:250492849	6
579	M3_44:250492865	6
580	M3_49:250492810	6
581	M3_55:250492858	6
582	M3_8:250492854	6
583	M4_13:250492926	6
584	M4_15:250492942	6
585	M4_16:250492950	6
586	M4_29:250492959	6
587	M4_34:250492999	6
588	M4_37:250492928	6
589	M4_4:250492949	6
590	M4_46:250493008	6
591	M4_5:250492957	6
592	M4_50:250492945	6
593	M4_59:250493017	6
594	M4_70:250493010	6
595	M4_84:250492932	6
596	M4_92:250492996	6
597	M5_3:250494158	6
598	M5_6:250494152	6
599	PER_009V	6
600	VEN25:250327724	6
601	Ac12:250494072	5
602	Ac22:250494085	5
603	Ac24:250494086	5
604	Ac27:250494087	5
605	Ac31:250494096	5
606	Ac95:250494137	5
607	ARG6:250327445	5
608	BGM0001:250437179	5
609	BGM0195:250437183	5
610	BGM0609:250437197	5
611	BGM0913:250437212	5
612	BGM0930:250437219	5
613	BGM0947:250437226	5
614	BGM1028:250437315	5
615	BGM1031:250437316	5
616	BGM1037:250437317	5
617	BGM1124:250437879	5
618	BGM1550:250437388	5
619	BGM1671:250437392	5
620	BRS_396	5
621	C18:250327497	5
622	CM5898_2:250327789	5
623	CNPMF100:250370335	5
624	CNPMF1079:250371004	5
625	CNPMF1091:250371052	5
626	CNPMF1105:250371088	5
627	CNPMF1148:250371093	5
628	CNPMF1167:250371082	5
629	CNPMF120:250370300	5
630	CNPMF1315:250380447	5
631	CNPMF1407:250372173	5
632	CNPMF1495:250372157	5
633	CNPMF1510:250372206	5
634	CNPMF156:250370396	5
635	CNPMF1623:250407036	5
636	CNPMF164:250370443	5
637	CNPMF1658:250406992	5
638	CNPMF1685:250368918	5
639	CNPMF174:250370397	5
640	CNPMF178:250370410	5
641	CNPMF1999:250380406	5
642	CNPMF2020:250380481	5
643	CNPMF220:250370389	5
644	CNPMF268:250370439	5
645	CNPMF297:250370498	5
646	CNPMF378:250370575	5
647	CNPMF382:250370587	5
648	CNPMF386:250370505	5
649	CNPMF399:250370564	5
650	CNPMF41:250370258	5
651	CNPMF444:250370672	5
652	CNPMF45:250370282	5
653	CNPMF456:250380421	5
654	CNPMF462:250370650	5
655	CNPMF48:250370295	5
656	CNPMF480:250370651	5
657	CNPMF484:250370652	5
658	CNPMF499:250370700	5
659	CNPMF543:250370679	5
660	CNPMF713:250370773	5
661	CNPMF718:250370797	5
662	CNPMF760:250370878	5
663	CNPMF803:250370879	5
664	CNPMF805:250370880	5
665	CNPMF809:250370904	5
666	CNPMF849:250370907	5
667	CNPMF857:250370932	5
668	CNPMF868:250370968	5
669	CNPMF89:250370287	5
670	CNPMF98:250370334	5
671	CPAC_1065:250492333	5
672	CPAC_1098:250492342	5
673	CPAC_1113:250492354	5
674	CPAC_1199:250492431	5
675	CPAC_1300:250492507	5
676	CPAC_1302:250492508	5
677	CPAC_1371:250492469	5
678	CPAC_1471:250492227	5
679	CPAC_1475:250492449	5
680	CPAC_393:250492073	5
681	CPAC_583:250492114	5
682	CPAC_824:250492191	5
683	CPAC_M5_12:250492503	5
684	CUB27:250327601	5
685	CUB65:250327604	5
686	CUB74:250327605	5
687	Dimmy12:250437511	5
688	Dimmy16:250437552	5
689	Dimmy27:250437565	5
690	IND2:250327620	5
691	IND21:250327621	5
692	M2_81:250492749	5
693	M3_30:250492848	5
694	M4_43:250492984	5
695	M4_63:250492954	5
696	M4_76:250492963	5
697	PER212:250327662	5
698	PER359:250327699	5
699	PER569:250327713	5
700	108_222:250437204	5
701	2011_53_07	5
702	2014_007_36	5
703	2014_008_18	5
704	2014_009_07	5
705	2014_009_08	5
706	2014_009_10	5
707	2014_010_02	5
708	2014_010_06	5
709	2014_012_12	5
710	2014_034_11	5
711	6383_1wx:250581786	5
712	6428_1wx:250581804	5
713	7734_5:250581807	5
714	7734_6wx:250581784	5
715	7736_5wx:250581783	5
716	7737_7wx:250581777	5
717	7738_1wx:250581805	5
718	7745_1:250581782	5
719	7745_4wx:250581788	5
720	7745_6wx:250581780	5
721	B158:250380471	2
722	BGM0017:250494241	2
723	CLONE_RANGEL	2
724	CNPMF1811:250380457	2
725	108_005:250437712	2
726	108_006:250437720	2
727	108_007:250437713	2
728	108_009:250437721	2
729	108_010:250437714	2
730	108_011:250437722	2
731	108_018:250437723	2
732	108_021:250437725	2
733	108_022:250437718	2
734	108_023:250437726	2
735	108_025:250437727	2
736	108_027:250437735	2
737	108_028:250437728	2
738	108_029:250437736	2
739	108_032:250437730	2
740	108_034:250437731	2
741	108_035:250437739	2
742	108_038:250437733	2
743	108_039:250437741	2
744	108_041:250437742	2
745	108_043:250437751	2
746	108_044:250437744	2
747	108_045:250437752	2
748	108_047:250437753	2
749	108_049:250437754	2
750	108_050:250437747	2
751	108_051:250437755	2
752	108_052:250437748	2
753	108_055:250437757	2
754	108_057:250437750	2
755	108_059:250437758	2
756	108_060:250437759	2
757	108_061:250437767	2
758	108_062:250437760	2
759	108_063:250437768	2
760	108_064:250437761	2
761	108_071:250437770	2
762	108_073:250437771	2
763	108_074:250437764	2
764	108_079:250437773	2
765	108_080:250437766	2
766	108_081:250437774	2
767	108_087:250437814	2
768	108_091:250437816	2
769	108_092:250437809	2
770	108_093:250437817	2
771	108_095:250437810	2
772	108_098:250437811	2
773	108_100:250437819	2
774	108_101:250437812	2
775	108_106:250437820	2
776	108_116:250437830	2
777	108_117:250437823	2
778	108_123:250437824	2
779	108_124:250437832	2
780	108_125:250437825	2
781	108_126:250437833	2
782	108_128:250437826	2
783	108_129:250437834	2
784	108_132:250437835	2
785	108_134:250437836	2
786	108_135:250437829	2
787	108_137:250437838	2
788	108_142:250437839	2
789	108_143:250437847	2
790	108_145:250437848	2
791	108_149:250437849	2
792	108_150:250437842	2
793	108_155:250437850	2
794	108_156:250437843	2
795	108_157:250437844	2
796	108_161:250437852	2
797	108_162:250437845	2
798	108_165:250437853	2
799	108_169:250437862	2
800	108_170:250437855	2
801	108_179:250437864	2
802	108_181:250437857	2
803	108_182:250437865	2
804	108_185:250437866	2
805	108_189:250437257	2
806	108_190:250437251	2
807	108_191:250437220	2
808	108_192:250437335	2
809	108_198:250437559	2
810	108_200:250437501	2
811	108_203:250437438	2
812	108_204:250437743	2
813	108_205:250437584	2
814	108_206:250437509	2
815	108_208:250437366	2
816	108_212:250437360	2
817	108_216:250437343	2
818	108_218:250437308	2
819	2011_50_90	2
820	2012_108_173	2
821	2012_108_187	2
822	2012_108_215	2
823	2014_001_01	2
824	2014_001_03	2
825	2014_001_34	2
826	2014_003_07	2
827	2014_005_02	2
828	2014_006_01	2
829	2014_006_02	2
830	2014_006_16	2
831	2014_006_18	2
832	2014_006_19	2
833	2014_006_22	2
834	2014_006_32	2
835	2014_006_33	2
836	2014_006_41	2
837	2014_006_43	2
838	2014_006_44	2
839	2014_014_05	2
840	2014_035_20	2
841	Ac65:250494115	1
842	BGM0063:250437173	1
843	BGM0202:250437176	1
844	BGM0891:250437869	1
845	BGM0978:250437262	1
846	BGM1010:250437311	1
847	BGM1015:250437304	1
848	BGM1034:250437324	1
849	BGM1042:250437326	1
850	BGM1057:250437329	1
851	BGM1176:250581743	1
852	BGM1255:250494278	1
853	BGM1632:250581764	1
854	BGM1728:250494282	1
855	BGM2041:250437437	1
856	BGM2070:250437447	1
857	BRA20:250327451	1
858	Can_rio:250437499	1
859	CHL10:250327757	1
860	CM2772_3:250327773	1
861	CM5306_8:250327788	1
862	CNPMF1206:250371050	1
863	CNPMF1226:250372033	1
864	CNPMF1254:250372093	1
865	CNPMF1294:250372084	1
866	CNPMF1362:250372055	1
867	CNPMF14:250370314	1
868	CNPMF1414:250372209	1
869	CNPMF1434:250372175	1
870	CNPMF1437:250372187	1
871	CNPMF1439:250372188	1
872	CNPMF1472:250372225	1
873	CNPMF1508:250372205	1
874	CNPMF1517:250372241	1
875	CNPMF1608:250406963	1
876	CNPMF1639:250407025	1
877	CNPMF1684:250368917	1
878	CNPMF1729:250368851	1
879	CNPMF1880:250380440	1
880	CNPMF282:250370520	1
881	CNPMF286:250370544	1
882	CNPMF304:250370511	1
883	CNPMF376:250370574	1
884	CNPMF419:250370531	1
885	CNPMF472:250370709	1
886	CNPMF545:250370691	1
887	CNPMF654:250370838	1
888	CNPMF800:250370962	1
889	COL2089:250327582	1
890	COL2212:250327585	1
891	CPAC_1085:250492337	1
892	CPAC_1106:250492362	1
893	CPAC_1174:250492385	1
894	CPAC_1249:250492463	1
895	CPAC_213:250492052	1
896	CPAC_305:250492064	1
897	CPAC_307:250492057	1
898	CPAC_315:250492058	1
899	CPAC_342:250492077	1
900	CPAC_353:250492079	1
901	CPAC_834:250492194	1
902	CPAC_877:250492220	1
903	CPAC_979:250492292	1
904	CPAFRO_12	1
905	Dimmy19:250437561	1
906	Dimmy24:250437556	1
907	Dimmy25:250437564	1
908	GCP_01	1
909	GCP_128	1
910	GCP_190	1
911	GCP_194	1
912	GCP_20	1
913	GCP_227	1
914	GCP_25	1
915	GCP_46	1
916	GCP_95	1
917	IND102:250327624	1
918	IND87:250327623	1
919	M1_58:250492628	1
920	M1_79:250492606	1
921	M2_16:250492704	1
922	M2_2:250492679	1
923	M3_29:250492840	1
924	M3_62:250492819	1
925	M3_88:250492837	1
926	M4_40:250492960	1
927	MAL63:250327630	1
928	Manteiga393:250437598	1
929	PER546:250327711	1
930	S_oRafael:250437682	1
931	TSA1411:250500482	1
932	USA4:250327722	1
933	2011_24_156	1
934	2014_007_30	1
935	2014_007_53	1
936	2014_009_04	1
937	2014_013_28	1
938	2014_013_33	1
939	2014_013_41	1
940	2014_015_11	1
941	2014_018_06	1
942	2014_018_27	1
943	2014_018_30	1
944	2014_019_03	1
945	2014_019_06	1
946	2014_022_01	1
947	2014_022_15	1
948	2014_023_02	1
949	2014_023_20	1
950	2014_025_17	1
951	2014_025_34	1
952	2014_025_37	1
953	2014_025_46	1
954	2014_025_47	1
955	2014_026_03	1
956	2014_026_06	1
957	2014_026_15	1
958	2014_026_16	1
959	2014_026_35	1
960	2014_031_04	1

## Sheet: Supplementary Table 3
Supplemental Table 3. List of hapmapII clones M. esculenta, M. flabellifolia, M. glaziovii used for introgression detection
Entry	M. esculenta	M. flabellifolia	M.glazovii
1	GM1584FBRANCA	FLA02	GLA59008
2	CM330645	FLA4491	GLA59008-1
3	CM507375	FLABELLIFOLIA4127	MAN00401
4	COL14685	FLABELLIFOLIA4139	MGLAZI0VII
5	MCOL22	PERUVIANA4111	Mglaziovii
6	NA	PERUVIANA4141	MglazioviiR
7	NA	PSEXXX16	MglazioviiS

## Sheet: Supplementary Table 4
Supplemental Table 4: List of germplasm across the ecoregions of Brazil used in population split analysis
Germplasm	Biomes
Ac12:250494072	amazonia_K5
Ac16:250494074	amazonia_K5
Ac18:250494075	amazonia_K5
BGM0914:250437205	amazonia_K5
BGM0918:250437214	amazonia_K5
BGM0942:250437231	amazonia_K5
BGM0944:250437232	amazonia_K5
BGM0945:250437225	amazonia_K5
BGM0948:250437234	amazonia_K5
BGM0952:250437236	amazonia_K5
BGM0953:250437244	amazonia_K5
BGM0954:250437237	amazonia_K5
BGM0957:250437238	amazonia_K5
BGM0962:250437248	amazonia_K5
BGM0973:250437252	amazonia_K5
BGM0974:250437260	amazonia_K5
BGM0975:250437253	amazonia_K5
BGM0976:250437261	amazonia_K5
BGM1160:250494277	amazonia_K5
CNPMF1132:250371009	amazonia_K5
CNPMF1133:250371020	amazonia_K5
CNPMF1137:250371044	amazonia_K5
CNPMF1144:250371081	amazonia_K5
CNPMF1146:250371092	amazonia_K5
CNPMF1198:250371026	amazonia_K5
CNPMF122:250370312	amazonia_K5
CNPMF1824:250380450	amazonia_K5
CNPMF1828:250380451	amazonia_K5
CNPMF1830:250380462	amazonia_K5
CNPMF1835:250380475	amazonia_K5
CNPMF1837:250380486	amazonia_K5
CNPMF1884:250380452	amazonia_K5
CNPMF1942:250380453	amazonia_K5
CNPMF1957:250380464	amazonia_K5
CNPMF1980:250380477	amazonia_K5
CNPMF2022:250380430	amazonia_K5
CNPMF467:250370674	amazonia_K5
CNPMF551:250370716	amazonia_K5
CNPMF567:250370694	amazonia_K5
CNPMF660:250370780	amazonia_K5
CNPMF664:250370793	amazonia_K5
CNPMF675:250370759	amazonia_K5
CNPMF677:250370770	amazonia_K5
CNPMF679:250370782	amazonia_K5
CNPMF695:250370818	amazonia_K5
CNPMF872:250370886	amazonia_K5
CNPMF893:250370887	amazonia_K5
CNPMF895:250370899	amazonia_K5
CNPMF903:250370935	amazonia_K5
CNPMF907:250370959	amazonia_K5
CNPMF909:250370971	amazonia_K5
CNPMF991:250380432	amazonia_K5
CPAC_1224:250492439	amazonia_K5
CPAC_1226:250492447	amazonia_K5
CPAC_1227:250492440	amazonia_K5
M1_12:250492545	amazonia_K5
M1_15:250492569	amazonia_K5
M1_18:250492593	amazonia_K5
M1_21:250492617	amazonia_K5
M1_23:250492633	amazonia_K5
M1_25:250492554	amazonia_K5
M1_42:250492595	amazonia_K5
M1_44:250492611	amazonia_K5
M1_45:250492619	amazonia_K5
M1_46:250492627	amazonia_K5
M1_50:250492564	amazonia_K5
M1_51:250492572	amazonia_K5
M1_59:250492636	amazonia_K5
M1_61:250492557	amazonia_K5
M1_64:250492581	amazonia_K5
M1_65:250492589	amazonia_K5
M1_67:250492605	amazonia_K5
M1_69:250492621	amazonia_K5
M1_70:250492629	amazonia_K5
M1_71:250492637	amazonia_K5
M1_73:250492558	amazonia_K5
M1_76:250492582	amazonia_K5
M1_78:250492598	amazonia_K5
M1_8:250492608	amazonia_K5
M1_80:250492614	amazonia_K5
M1_84:250492551	amazonia_K5
M1_85:250492559	amazonia_K5
M1_86:250492567	amazonia_K5
M1_87:250492575	amazonia_K5
M1_88:250492583	amazonia_K5
M1_90:250492599	amazonia_K5
M2_12:250492759	amazonia_K5
M2_13:250492672	amazonia_K5
M2_14:250492688	amazonia_K5
M2_19:250492728	amazonia_K5
M2_20:250492736	amazonia_K5
M2_23:250492760	amazonia_K5
M2_27:250492697	amazonia_K5
M2_33:250492745	amazonia_K5
M2_38:250492690	amazonia_K5
M2_39:250492698	amazonia_K5
M2_41:250492714	amazonia_K5
M2_43:250492730	amazonia_K5
M2_45:250492746	amazonia_K5
M2_52:250492707	amazonia_K5
M2_56:250492739	amazonia_K5
M2_63:250492700	amazonia_K5
M2_67:250492732	amazonia_K5
M2_72:250492677	amazonia_K5
M2_74:250492693	amazonia_K5
M2_75:250492701	amazonia_K5
M2_81:250492749	amazonia_K5
M2_9:250492735	amazonia_K5
M3_14:250492807	amazonia_K5
M3_16:250492823	amazonia_K5
M3_17:250492831	amazonia_K5
M3_18:250492839	amazonia_K5
M3_24:250492887	amazonia_K5
M3_27:250492824	amazonia_K5
M3_29:250492840	amazonia_K5
M3_34:250492880	amazonia_K5
M3_35:250492888	amazonia_K5
M3_37:250492809	amazonia_K5
M3_44:250492865	amazonia_K5
M3_49:250492810	amazonia_K5
M3_50:250492818	amazonia_K5
M3_51:250492826	amazonia_K5
M3_52:250492834	amazonia_K5
M3_55:250492858	amazonia_K5
M3_58:250492882	amazonia_K5
M3_59:250492890	amazonia_K5
M3_61:250492811	amazonia_K5
M4_13:250492926	amazonia_K5
M4_16:250492950	amazonia_K5
M4_18:250492966	amazonia_K5
M4_19:250492974	amazonia_K5
M4_29:250492959	amazonia_K5
M4_34:250492999	amazonia_K5
M4_37:250492928	amazonia_K5
M4_38:250492936	amazonia_K5
M4_4:250492949	amazonia_K5
M4_45:250493000	amazonia_K5
M4_46:250493008	amazonia_K5
M4_49:250492937	amazonia_K5
M4_50:250492945	amazonia_K5
M4_59:250493017	amazonia_K5
M4_6:250492965	amazonia_K5
M4_60:250492930	amazonia_K5
M4_64:250492962	amazonia_K5
M4_68:250492994	amazonia_K5
M4_70:250493010	amazonia_K5
M4_71:250493018	amazonia_K5
M4_72:250492931	amazonia_K5
M4_78:250492979	amazonia_K5
M4_8:250492981	amazonia_K5
M4_84:250492932	amazonia_K5
M4_88:250492964	amazonia_K5
M4_89:250492972	amazonia_K5
M4_90:250492980	amazonia_K5
M4_91:250492988	amazonia_K5
M4_92:250492996	amazonia_K5
M4_94:250493012	amazonia_K5
M5_2:250494150	amazonia_K5
M5_3:250494158	amazonia_K5
BGM2051:250581755	pampa_K1
BGM2053:250437439	pampa_K1
BGM2058:250437449	pampa_K1
BGM2060:250437450	pampa_K1
BGM2061:250437451	pampa_K1
BGM2063:250437452	pampa_K1
BGM2066:250437446	pampa_K1
BGM2071:250437455	pampa_K1
BGM2072:250437448	pampa_K1
BGM2073:250437456	pampa_K1
BGM2074:250437457	pampa_K1
BGM2076:250437465	pampa_K1
BGM2080:250437459	pampa_K1
BGM2081:250437467	pampa_K1
BGM2085:250437469	pampa_K1
BGM0604:250437189	caatinga_K4
BGM0611:250437190	caatinga_K4
BGM1026:250437314	caatinga_K4
BGM1044:250437327	caatinga_K4
BGM1266:250437344	caatinga_K4
BGM1278:250437354	caatinga_K4
BGM1316:250494279	caatinga_K4
BGM1326:250494256	caatinga_K4
BGM1329:250437349	caatinga_K4
BGM1335:250494287	caatinga_K4
BGM1336:250494249	caatinga_K4
BGM1348:250437351	caatinga_K4
BGM1349:250437359	caatinga_K4
BGM1379:250437363	caatinga_K4
BGM1381:250494288	caatinga_K4
BGM1385:250437364	caatinga_K4
BGM1396:250494281	caatinga_K4
BGM1424:250494257	caatinga_K4
BGM1486:250494259	caatinga_K4
BGM1524:250437378	caatinga_K4
BGM1580:250494269	caatinga_K4
BGM1588:250494262	caatinga_K4
BGM1603:250437382	caatinga_K4
BGM1695:250581742	caatinga_K4
BGM2121:250581757	caatinga_K4
BGM2140:250581752	caatinga_K4
BGM2149:250581738	caatinga_K4
BGM2234:250581734	caatinga_K4
Boazinha359:250437485	caatinga_K4
Castelhano214:250437500	caatinga_K4
CNPMF1292:250372072	caatinga_K4
CNPMF1293:250372073	caatinga_K4
CNPMF1300:250372108	caatinga_K4
CNPMF1303:250372109	caatinga_K4
CNPMF1305:250372026	caatinga_K4
CNPMF1319:250372098	caatinga_K4
CNPMF1342:250372076	caatinga_K4
CNPMF1352:250372101	caatinga_K4
CNPMF1359:250380482	caatinga_K4
CNPMF1360:250372043	caatinga_K4
CNPMF1382:250372160	caatinga_K4
CNPMF1383:250372171	caatinga_K4
CNPMF1402:250372150	caatinga_K4
CNPMF1420:250372234	caatinga_K4
CNPMF1440:250372199	caatinga_K4
CNPMF1472:250372225	caatinga_K4
CNPMF1476:250372155	caatinga_K4
CNPMF1482:250372180	caatinga_K4
CNPMF1492:250372239	caatinga_K4
CNPMF1516:250372230	caatinga_K4
CNPMF1519:250406945	caatinga_K4
CNPMF1521:250406957	caatinga_K4
CNPMF1523:250406958	caatinga_K4
CNPMF1581:250407032	caatinga_K4
CNPMF1598:250407009	caatinga_K4
CNPMF1599:250407010	caatinga_K4
CNPMF1604:250407033	caatinga_K4
CNPMF1609:250406964	caatinga_K4
CNPMF1696:250368871	caatinga_K4
CNPMF1810:250380414	caatinga_K4
CNPMF2028:250380442	caatinga_K4
CNPMF35:250370317	caatinga_K4
CNPMF383:250370504	caatinga_K4
CNPMF635:250370754	caatinga_K4
CNPMF807:250370892	caatinga_K4
CNPMF808:250370903	caatinga_K4
CNPMF810:250370915	caatinga_K4
Craibeirinha345:250437496	caatinga_K4
Crateus433:250437513	caatinga_K4
Kun:250437896	caatinga_K4
Manipeba408:250437595	caatinga_K4
ManipebaPreta253:250437596	caatinga_K4
MataFomeBranca384:250437599	caatinga_K4
Milandrinha400:250437609	caatinga_K4
Mineirinha396:250437603	caatinga_K4
NUOMI:250581736	caatinga_K4
Preta231:250437633	caatinga_K4
Preta415:250437635	caatinga_K4
Riqueza215:250437639	caatinga_K4
Saracura399:250437691	caatinga_K4
SemNome200:250437684	caatinga_K4
SemNome203:250437692	caatinga_K4
Var_ozinho414:250437708	caatinga_K4
Vermelhinho368:250437709	caatinga_K4
Vermelhinho412:250437702	caatinga_K4
Ac97:250494138	atlanticForest_K2
BGM0001:250437179	atlanticForest_K2
BGM0072:250494243	atlanticForest_K2
BGM0195:250437183	atlanticForest_K2
BGM0202:250437176	atlanticForest_K2
BGM0205:250437184	atlanticForest_K2
BGM0854:250437202	atlanticForest_K2
BGM0869:250437203	atlanticForest_K2
BGM0924:250437216	atlanticForest_K2
BGM1015:250437304	atlanticForest_K2
BGM1057:250437329	atlanticForest_K2
BGM1426:250494258	atlanticForest_K2
BGM1725:250437433	atlanticForest_K2
BGM1728:250494282	atlanticForest_K2
BGM2041:250437437	atlanticForest_K2
BGM2044	atlanticForest_K2
Can_rio:250437499	atlanticForest_K2
CNPMF100:250370335	atlanticForest_K2
CNPMF106:250370264	atlanticForest_K2
CNPMF1079:250371004	atlanticForest_K2
CNPMF1080:250371005	atlanticForest_K2
CNPMF1091:250371052	atlanticForest_K2
CNPMF11:250370303	atlanticForest_K2
CNPMF1105:250371088	atlanticForest_K2
CNPMF115:250370276	atlanticForest_K2
CNPMF1193:250371085	atlanticForest_K2
CNPMF120:250370300	atlanticForest_K2
CNPMF1203:250371039	atlanticForest_K2
CNPMF1206:250371050	atlanticForest_K2
CNPMF134:250370394	atlanticForest_K2
CNPMF138:250370418	atlanticForest_K2
CNPMF14:250370314	atlanticForest_K2
CNPMF1434:250372175	atlanticForest_K2
CNPMF1437:250372187	atlanticForest_K2
CNPMF151:250370372	atlanticForest_K2
CNPMF156:250370396	atlanticForest_K2
CNPMF16:250370315	atlanticForest_K2
CNPMF1639:250407025	atlanticForest_K2
CNPMF164:250370443	atlanticForest_K2
CNPMF1646:250406955	atlanticForest_K2
CNPMF1648:250406956	atlanticForest_K2
CNPMF1657:250406991	atlanticForest_K2
CNPMF1658:250406992	atlanticForest_K2
CNPMF168:250370373	atlanticForest_K2
CNPMF1683:250368906	atlanticForest_K2
CNPMF1688:250368929	atlanticForest_K2
CNPMF169:250370374	atlanticForest_K2
CNPMF1723:250368921	atlanticForest_K2
CNPMF1726:250380495	atlanticForest_K2
CNPMF1727:250368933	atlanticForest_K2
CNPMF178:250370410	atlanticForest_K2
CNPMF1811:250380457	atlanticForest_K2
CNPMF1814:250380415	atlanticForest_K2
CNPMF184:250370445	atlanticForest_K2
CNPMF186:250370457	atlanticForest_K2
CNPMF188:250370375	atlanticForest_K2
CNPMF1880:250380440	atlanticForest_K2
CNPMF2017:250380407	atlanticForest_K2
CNPMF2020:250380481	atlanticForest_K2
CNPMF207:250370412	atlanticForest_K2
CNPMF220:250370389	atlanticForest_K2
CNPMF25:250370269	atlanticForest_K2
CNPMF254:250370392	atlanticForest_K2
CNPMF268:250370439	atlanticForest_K2
CNPMF271:250370452	atlanticForest_K2
CNPMF277:250370496	atlanticForest_K2
CNPMF28:250370281	atlanticForest_K2
CNPMF282:250370520	atlanticForest_K2
CNPMF284:250370532	atlanticForest_K2
CNPMF356:250370573	atlanticForest_K2
CNPMF359:250370502	atlanticForest_K2
CNPMF444:250370672	atlanticForest_K2
CNPMF47:250370294	atlanticForest_K2
CNPMF472:250370709	atlanticForest_K2
CNPMF508:250370653	atlanticForest_K2
CNPMF521:250370701	atlanticForest_K2
CNPMF523:250370702	atlanticForest_K2
CNPMF545:250370691	atlanticForest_K2
CNPMF550:250370715	atlanticForest_K2
CNPMF557:250370646	atlanticForest_K2
CNPMF565:250370693	atlanticForest_K2
CNPMF574:250370718	atlanticForest_K2
CNPMF64:250370284	atlanticForest_K2
CNPMF668:250370817	atlanticForest_K2
CNPMF707:250370760	atlanticForest_K2
CNPMF714:250370784	atlanticForest_K2
CNPMF726:250370808	atlanticForest_K2
CNPMF728:250370809	atlanticForest_K2
CNPMF74:250370321	atlanticForest_K2
CNPMF76:250370333	atlanticForest_K2
CNPMF760:250370878	atlanticForest_K2
CNPMF800:250370962	atlanticForest_K2
CNPMF822:250370893	atlanticForest_K2
CNPMF849:250370907	atlanticForest_K2
CORRENTAO:250581753	atlanticForest_K2
CPAC_1060:250492324	atlanticForest_K2
CPAC_1065:250492333	atlanticForest_K2
CPAC_1300:250492507	atlanticForest_K2
CPAC_1302:250492508	atlanticForest_K2
CPAC_213:250492052	atlanticForest_K2
CPAC_305:250492064	atlanticForest_K2
CPAC_307:250492057	atlanticForest_K2
CPAC_315:250492058	atlanticForest_K2
CPAC_316:250492066	atlanticForest_K2
CPAC_331:250492076	atlanticForest_K2
CPAC_339:250492069	atlanticForest_K2
CPAC_342:250492077	atlanticForest_K2
CPAC_344:250492070	atlanticForest_K2
CPAC_350:250492071	atlanticForest_K2
CPAC_353:250492079	atlanticForest_K2
CPAC_393:250492073	atlanticForest_K2
CPAC_525:250492109	atlanticForest_K2
CPAC_569:250492112	atlanticForest_K2
CPAC_583:250492114	atlanticForest_K2
CPAC_584:250492107	atlanticForest_K2
CPAC_589:250492106	atlanticForest_K2
CPAC_642:250492120	atlanticForest_K2
CPAC_798:250492179	atlanticForest_K2
CPAC_804:250492188	atlanticForest_K2
CPAC_991:250492297	atlanticForest_K2
CPAC_994:250492314	atlanticForest_K2
CPAC_996:250492315	atlanticForest_K2
Dimmy12:250437511	atlanticForest_K2
Dimmy16:250437552	atlanticForest_K2
Dimmy18:250437553	atlanticForest_K2
Dimmy19:250437561	atlanticForest_K2
Dimmy23:250437563	atlanticForest_K2
Dimmy24:250437556	atlanticForest_K2
Dimmy25:250437564	atlanticForest_K2
Dimmy27:250437565	atlanticForest_K2
Formosa:250380467	atlanticForest_K2
JOSELITOA2:250581744	atlanticForest_K2
M4_81:250493003	atlanticForest_K2
Peixe:250437627	atlanticForest_K2
PotiBranca:250380449	atlanticForest_K2
SC_08:250581754	atlanticForest_K2
BGM0925:250437209	cerrado_K3
BGM0927:250437217	cerrado_K3
CNPMF1099:250371064	cerrado_K3
CNPMF1457:250372190	cerrado_K3
CNPMF1563:250406996	cerrado_K3
CPAC_1115:250492363	cerrado_K3
CPAC_1259:250492474	cerrado_K3
CPAC_1262:250492468	cerrado_K3
CPAC_1271:250492472	cerrado_K3
CPAC_1283:250492492	cerrado_K3
CPAC_1295:250492505	cerrado_K3
CPAC_1316:250492511	cerrado_K3
CPAC_1474:250492419	cerrado_K3
CPAC_1479:250492446	cerrado_K3
CPAC_770:250492173	cerrado_K3
CPAC_771:250492166	cerrado_K3
CPAC_775:250492174	cerrado_K3
CPAC_810:250492181	cerrado_K3
CPAC_813:250492183	cerrado_K3
CPAC_872:250492211	cerrado_K3
CPAC_882:250492222	cerrado_K3
CPAC_898:250492218	cerrado_K3
CPAC_937:250492245	cerrado_K3
CPAC_975:250492291	cerrado_K3

## Sheet: Supplementary Table 5
Supplementary Table 5: List of non-duplicated selected for GBS-Unique (GU) panel
entry	All clones clones	Cluster ID (based on Ward's distance threshold of 0.004)	Selected clones fo GU panel
1	GUA35:250327617	1	GUA35:250327617
2	CPAC_1479:250492446	2	CPAC_1479:250492446
3	CPAC_1445:250492483	3	_
4	M3_3:250492814	3	_
5	M3_87:250492829	3	_
6	M3_93:250492877	3	_
7	M4_39:250492944	3	_
8	CPAC_M5_18:250492486	3	_
9	M4_31:250492975	3	_
10	M3_85:250492813	3	_
11	M4_7:250492973	3	_
12	M4_87:250492956	3	_
13	M3_89:250492845	3	_
14	M3_84:250492805	3	_
15	M4_1:250492925	3	_
16	CNPMF1639:250407025	3	CNPMF1639:250407025
17	CPAFRO_30	3	_
18	CPAFRO_27	3	_
19	CPAFRO_28	3	_
20	CNPMF1161:250371047	3	_
21	CPAC_795:250492170	4	_
22	M1_1:250492552	4	_
23	TSA452:250500471	4	_
24	BRA97:250327454	4	_
25	CPAC_550:250492110	4	_
26	CPAC_593:250492118	4	_
27	M4_2:250492933	4	_
28	Dimmy10:250437518	4	_
29	Dimmy14:250437512	4	_
30	Dimmy17:250437560	4	_
31	Dimmy15:250437520	4	_
32	Saracura:250437690	4	_
33	SemNome237:250437694	4	_
34	CNPMF254:250370392	4	CNPMF254:250370392
35	CPAC_914:250492231	5	_
36	CPAC_1179:250492425	5	_
37	CPAC_962:250492249	5	_
38	CPAC_1181:250492418	5	_
39	BGM2065:250437453	5	BGM2065:250437453
40	M1_44:250492611	6	M1_44:250492611
41	M3_32:250492864	6	_
42	CPAC_445:250492086	7	CPAC_445:250492086
43	CPAC_449:250492088	7	_
44	AM560_2:250327444	8	AM560_2:250327444
45	M4_72:250492931	9	M4_72:250492931
46	M3_48:250492802	9	_
47	TSA479:250494209	10	TSA479:250494209
48	M3_35:250492888	11	M3_35:250492888
49	CPAC_857:250492207	12	_
50	TSA518:250494230	12	_
51	CPAC_984:250492294	12	_
52	CPAC_1348:250492434	12	_
53	CPAC_939:250492253	12	_
54	CPAC_1037:250492318	12	_
55	CPAC_1094:250492340	12	_
56	CPAC_792:250492169	12	_
57	CPAC_893:250492216	12	_
58	CPAC_867:250492210	12	_
59	CPAC_1294:250492497	12	_
60	CPAC_1177:250492417	12	_
61	CPAC_1261:250492475	12	_
62	CPAC_793:250492177	12	_
63	CPAC_924:250492243	12	_
64	CPAC_1002:250492308	12	_
65	CPAC_917:250492240	12	_
66	CNPMF791:250370949	12	_
67	CNPMF276:250370464	12	_
68	CNPMF268:250370439	12	CNPMF268:250370439
69	CNPMF273:250370463	12	_
70	CPAC_923:250492242	13	CPAC_923:250492242
71	CPAC_929:250492251	13	_
72	CPAC_979:250492292	14	CPAC_979:250492292
73	M4_59:250493017	15	M4_59:250493017
74	M2_19:250492728	16	M2_19:250492728
75	M4_27:250492943	16	_
76	M1_6:250492592	17	M1_6:250492592
77	PAN135:250327644	18	_
78	COL2057:250327579	18	_
79	COL1505:250327535	18	_
80	COL2054:250327578	18	_
81	VEN169:250327732	18	VEN169:250327732
82	VEN156:250327730	18	_
83	VEN185:250327734	18	_
84	BRA499:250327472	19	BRA499:250327472
85	BRA335:250327464	19	_
86	CPAC_436:250492075	20	CPAC_436:250492075
87	CPAC_1100:250492343	20	_
88	BRA1444:250327496	20	_
89	CPAC_1168:250492383	20	_
90	CPAC_1191:250492428	20	_
91	CPAC_1141:250492370	20	_
92	CPAC_1171:250492384	20	_
93	CPAC_782:250492168	20	_
94	CNPMF1131:250371008	20	_
95	CPAC_56:250492049	21	CPAC_56:250492049
96	COL1910:250327571	21	_
97	CPAC_1072:250492334	21	_
98	COL1912:250327572	21	_
99	CPAC_572:250492105	21	_
100	COL1495:250327534	21	_
101	COL1493:250327533	21	_
102	BGM2084:250437461	21	_
103	M2_4:250492695	22	_
104	M2_7:250492719	22	_
105	BRA538:250327474	23	_
106	BGM0450:250581765	24	BGM0450:250581765
107	CNPMF1450:250372236	24	_
108	M2_42:250492722	25	_
109	7734_2wx:250581785	26	_
110	M2_76:250492709	27	_
111	BGM1728:250494282	27	BGM1728:250494282
112	M2_31:250492729	27	_
113	CPAFRO_35	27	_
114	Kiriris:250380478	27	_
115	CNPMF1729:250368851	27	CNPMF1729:250368851
116	7734_6wx:250581784	28	7734_6wx:250581784
117	M1_12:250492545	29	M1_12:250492545
118	TSA497:250494224	30	_
119	Milandrinha400:250437609	30	Milandrinha400:250437609
120	CNPMF1273:250372071	30	_
121	TSA251:250500414	31	_
122	TSA258:250500415	31	_
123	TSA494:250494223	31	_
124	TSA489:250494213	31	_
125	TSA291:250500425	31	_
126	TSA500:250494225	31	_
127	TSA482:250494210	31	_
128	TSA492:250494222	31	_
129	TSA478:250494201	31	_
130	TSA250:250500406	31	_
131	TSA398:250500455	31	_
132	CNPMF1563:250406996	31	CNPMF1563:250406996
133	BGM1529:250437379	31	_
134	CNPMF255:250380409	31	_
135	CNPMF1566:250407007	31	_
136	CNPMF1532:250406993	31	_
137	Mineira397:250437610	31	_
138	Lagoa308:250437592	31	_
139	Joaquizinha392:250437583	31	_
140	MariadosAnjos238:250437591	31	_
141	Alagoana381:250437473	31	_
142	CNPMF1268:250372058	31	_
143	Itapecurizinha201:250437581	31	_
144	TSA494:250437901	31	_
145	EncheCanoa395:250437568	31	_
146	Castelinha:250437493	31	_
147	Joaquinzinha201:250437575	31	_
148	Branca208:250437478	31	_
149	MataFomePreta385:250437600	31	_
150	Rasgadinha202:250437645	31	_
151	M4_33:250492991	32	_
152	M1_11:250492632	32	_
153	CPAC_1188:250492427	32	_
154	CNPMF1675:250368869	32	CNPMF1675:250368869
155	CPAC_905:250492228	33	_
156	M2_94:250492758	33	_
157	M2_1:250492671	33	_
158	CPAC_833:250492186	33	_
159	CPAC_752:250492036	33	_
160	CPAC_841:250492197	33	_
161	CPAC_1132:250492367	33	_
162	M2_92:250492742	33	_
163	CPAC_920:250492241	33	_
164	CPAC_848:250492198	33	_
165	CPAC_972:250492290	33	_
166	M1_53:250492588	33	_
167	CNPMF286:250370544	33	CNPMF286:250370544
168	CNPMF288:250370556	33	_
169	CNPMF1680:250368893	33	_
170	CNPMF1738:250368899	33	_
171	CNPMF213:250370448	33	_
172	CNPMF814:250370928	33	_
173	COL2014:250327574	34	COL2014:250327574
174	GUA44:250327618	35	_
175	CPAC_503:250492101	35	_
176	CNPMF423:250370555	35	CNPMF423:250370555
177	Ac94:250494144	36	_
178	Ac76:250494128	36	_
179	M2_90:250492726	36	_
180	Ac86:250494140	36	_
181	M4_43:250492984	36	M4_43:250492984
182	Ac74:250494120	36	_
183	Ac82:250494123	36	_
184	M1_30:250492594	37	_
185	M4_76:250492963	37	M4_76:250492963
186	M1_72:250492550	37	_
187	CNPMF343:250370549	37	CNPMF343:250370549
188	CNPMF395:250370541	37	_
189	CNPMF361:250370514	37	_
190	CNPMF124:250370324	37	_
191	CNPMF393:250370529	37	_
192	CNPMF308:250370534	37	_
193	CNPMF246:250370461	37	_
194	TSA233:250500404	38	_
195	CNPMF1609:250406964	38	CNPMF1609:250406964
196	CNPMF1606:250406951	38	_
197	CNPMF1611:250406976	38	_
198	TSA298:250500436	39	TSA298:250500436
199	TSA443:250500468	39	_
200	M3_92:250492869	39	_
201	TSA515:250494237	39	_
202	TSA462:250494203	39	_
203	TSA359:250500459	39	_
204	M3_43:250492857	39	_
205	TSA444:250500476	39	_
206	TSA464:250494204	39	_
207	BRA1016:250327488	39	_
208	CNPMF1880:250380440	39	CNPMF1880:250380440
209	BGM1584:250437389	39	_
210	BGM1526:250437386	39	_
211	CNPMF1429:250372163	39	_
212	CNPMF1579:250407031	39	_
213	BGM1322:250437356	39	_
214	CNPMF1881:250380441	39	_
215	CNPMF1437:250372187	39	CNPMF1437:250372187
216	CNPMF1474:250372237	39	_
217	CNPMF341:250370537	39	_
218	CNPMF1821:250380439	39	_
219	CNPMF1662:250407016	39	_
220	CNPMF2038:250380492	39	_
221	BGM0979:250437255	39	_
222	CNPMF1956:250380480	39	_
223	CNPMF1507:250372194	39	_
224	CNPMF1526:250406981	39	_
225	BGM1390:250437372	39	_
226	BGM1277:250437346	39	_
227	BGM1428:250437367	39	_
228	CNPMF1423:250372152	39	_
229	CNPMF1584:250406950	39	_
230	CNPMF1488:250372215	39	_
231	Rosinha365:250437688	39	_
232	CNPMF1279:250372095	39	_
233	CNPMF856:250370931	39	_
234	CNPMF1332:250372041	39	_
235	PauBranco:250437626	39	_
236	CNPMF1761:250368938	39	_
237	CNPMF1317:250372086	39	_
238	TaloBranco:250437707	39	_
239	BGM1817:250437435	39	_
240	Preta245:250437641	39	_
241	CNPMF863:250370955	39	_
242	CNPMF817:250370952	39	_
243	CNPMF806:250370891	39	_
244	CNPMF816:250370951	39	_
245	Dimmy01:250437514	39	_
246	NUOMI:250581736	40	NUOMI:250581736
247	PAR57:250327653	41	_
248	TSA346:250500449	42	_
249	TSA328:250500447	42	_
250	BGM1425:250494250	42	_
251	BGM1329:250437349	42	BGM1329:250437349
252	BGM1427:250437881	42	_
253	CNPMF618:250370788	42	_
254	CNPMF639:250370767	42	_
255	CNPMF1283:250372025	42	_
256	7734_1wx:250581792	43	7734_1wx:250581792
257	CPAC_1316:250492511	44	CPAC_1316:250492511
258	M3_95:250492893	44	_
259	CPAC_350:250492071	45	CPAC_350:250492071
260	M4_12:250493013	45	_
261	M1_40:250492579	45	_
262	M2_61:250492684	45	_
263	M4_35:250492952	45	_
264	TSA465:250494197	46	_
265	Vermelhinho368:250437709	46	Vermelhinho368:250437709
266	Ac2:250494076	47	_
267	CNPMF889:250370958	47	CNPMF889:250370958
268	COL309:250327509	48	_
269	TSA527:250494232	49	_
270	TSA6:250500387	49	_
271	BGM2149:250581738	49	BGM2149:250581738
272	BGM1122:250437342	49	_
273	CNPMF135:250370405	49	_
274	BrancaCurta5:250437479	49	_
275	7734_7wx:250581793	50	7734_7wx:250581793
276	7698_14wx:250581767	51	7698_14wx:250581767
277	TSA389:250500454	52	TSA389:250500454
278	BGM1255:250494278	53	BGM1255:250494278
279	M3_31:250492856	54	_
280	M1_54:250492596	54	_
281	CNPMF895:250370899	54	CNPMF895:250370899
282	CPAC_241:250492054	55	CPAC_241:250492054
283	CPAC_226:250492061	55	_
284	CPAC_1241:250492452	56	_
285	CPAC_880:250492221	56	_
286	CPAC_838:250492196	56	_
287	CPAC_1038:250492311	56	_
288	M3_10:250492870	56	_
289	CPAC_1051:250492322	56	_
290	CPAC_904:250492235	56	_
291	CPAC_1041:250492319	56	_
292	CPAC_261:250492062	56	_
293	CPAC_982:250492293	56	_
294	CPAC_1195:250492430	56	_
295	BGM0930:250437219	56	BGM0930:250437219
296	CNPMF1866:250380416	56	_
297	BGM0928:250437210	56	_
298	BGM2054:250437432	56	_
299	Pioneira:250437629	56	_
300	CNPMF1127:250371079	56	_
301	CPAC_M5_12:250492503	57	CPAC_M5_12:250492503
302	Ac89:250494134	57	_
303	Ac88:250494141	57	_
304	CPAC_1007:250492309	58	_
305	CPAC_759:250492130	58	_
306	CPAC_825:250492184	58	_
307	CPAC_1166:250492382	58	_
308	TSA267:250500418	58	_
309	CPAC_779:250492175	58	_
310	CPAC_1088:250492339	58	_
311	CPAC_1167:250492375	58	_
312	CPAC_824:250492191	58	CPAC_824:250492191
313	CPAC_1155:250492368	58	_
314	CPAC_751:250492128	58	_
315	M2_39:250492698	59	M2_39:250492698
316	M2_33:250492745	60	M2_33:250492745
317	CPAC_1043:250492312	61	_
318	CPAC_573:250492116	61	_
319	CPAC_1046:250492313	61	_
320	BGM1097:250494255	61	BGM1097:250494255
321	CPAC_1045:250492320	61	_
322	TSA401:250500456	61	_
323	CPAC_1365:250492458	61	_
324	CNPMF592:250370798	61	_
325	CPAC_1095:250492348	62	_
326	M1_29:250492586	62	_
327	M1_93:250492623	62	_
328	CPAC_1156:250492373	62	_
329	CPAC_615:250492126	62	_
330	CPAC_1016:250492317	62	_
331	CPAC_11:250492039	62	_
332	M2_35:250492761	62	_
333	CPAC_1075:250492328	62	_
334	M2_24:250492673	62	_
335	M1_27:250492570	62	_
336	CPAC_592:250492125	62	_
337	CPAC_1056:250492323	62	_
338	CNPMF1495:250372157	62	CNPMF1495:250372157
339	CNPMF425:250370566	62	_
340	CNPMF80:250370250	62	_
341	CNPMF69:250370308	62	_
342	CNPMF546:250370692	62	_
343	CNPMF1520:250406946	62	_
344	CNPMF1503:250372193	62	_
345	CNPMF1410:250372186	62	_
346	CNPMF1412:250372197	62	_
347	CNPMF1656:250406980	62	_
348	CNPMF1498:250372169	62	_
349	CNPMF549:250370704	62	_
350	CNPMF432:250370590	62	_
351	CNPMF1560:250406983	62	_
352	BGM1502_D_:250437369	62	_
353	CNPMF1156:250371023	62	_
354	Amansa_Burro:250437894	62	_
355	CNPMF1715:250368886	62	_
356	CNPMF583:250370763	62	_
357	CNPMF1106:250371089	62	_
358	CNPMF579:250370762	62	_
359	CNPMF1136:250371033	62	_
360	CNPMF1163:250371059	62	_
361	CNPMF1291:250372061	62	_
362	M4_67:250492986	63	_
363	BRA325:250327462	63	_
364	M1_38:250492563	63	_
365	M2_44:250492738	63	_
366	M2_54:250492723	63	_
367	M1_56:250492612	63	_
368	CNPMF327:250370583	63	CNPMF327:250370583
369	BGM1043:250437319	63	_
370	CNPMF1159:250371035	63	_
371	CNPMF1158:250371034	63	_
372	BRA600:250327475	64	BRA600:250327475
373	ARG20:250327446	64	_
374	CPAC_363:250492080	65	_
375	CPAC_358:250492072	65	_
376	TSA175:250500393	66	_
377	CPAC_1303:250492501	67	_
378	CPAC_875:250492212	68	_
379	CPAC_1284:250492485	68	_
380	CPAC_896:250492225	68	_
381	CPAC_836:250492195	68	_
382	CPAC_762:250492131	68	_
383	CPAC_899:250492226	68	_
384	CPAC_85:250492042	68	_
385	BRA1003:250327486	68	_
386	CPAC_1005:250492316	68	_
387	CNPMF507:250370642	68	CNPMF507:250370642
388	M1_35:250492634	69	_
389	CPAC_697:250492127	69	_
390	M2_34:250492753	69	_
391	CNPMF37:250370329	69	CNPMF37:250370329
392	CNPMF790:250370938	69	_
393	CNPMF1281:250372107	69	_
394	M1_2:250492560	70	M1_2:250492560
395	7698_16wx:250581775	71	7698_16wx:250581775
396	CPAC_1218:250492444	72	_
397	M1_37:250492555	72	_
398	CNPMF1137:250371044	72	CNPMF1137:250371044
399	CNPMF729:250370820	72	_
400	COL2493:250327593	73	COL2493:250327593
401	BRA847:250327482	74	BRA847:250327482
402	M2_48:250492675	75	_
403	M5_6:250494152	75	M5_6:250494152
404	M1_83:250492638	75	_
405	M1_68:250492613	75	_
406	M3_78:250492852	76	_
407	M3_74:250492820	76	_
408	CPAC_1214:250492435	76	_
409	M3_80:250492868	76	_
410	M1_16:250492577	76	_
411	M1_15:250492569	76	M1_15:250492569
412	M3_75:250492828	76	_
413	M3_73:250492812	76	_
414	M4_66:250492978	76	_
415	M3_68:250492867	76	_
416	CPAC_1215:250492443	76	_
417	M3_70:250492883	76	_
418	M4_24:250493014	76	_
419	CPAC_1213:250492442	76	_
420	M3_71:250492891	76	_
421	M3_69:250492875	76	_
422	M3_76:250492836	76	_
423	M1_14:250492561	76	_
424	M1_19:250492601	76	_
425	M3_67:250492859	76	_
426	M3_72:250492804	76	_
427	M3_81:250492876	76	_
428	M3_6:250492838	76	_
429	M3_79:250492860	76	_
430	M1_20:250492544	76	_
431	M1_17:250492585	76	_
432	CPAC_1219:250492437	76	_
433	CPAC_1254:250492464	77	CPAC_1254:250492464
434	CPAC_1161:250492381	77	_
435	CPAC_831:250492193	77	_
436	CPAC_763:250492163	77	_
437	CPAC_758:250492122	77	_
438	CPAC_1117:250492356	77	_
439	TIO_GONCALO	77	_
440	CPAC_1236:250492451	78	_
441	M2_82:250492757	78	_
442	M3_1:250492798	78	_
443	M2_85:250492686	78	_
444	M2_86:250492694	78	_
445	BGM0252:250581762	78	_
446	M4_17:250492958	78	_
447	M2_83:250492765	78	_
448	M3_60:250492803	78	_
449	M3_90:250492853	78	_
450	M3_5:250492816	78	_
451	M2_91:250492734	78	_
452	M3_86:250492821	78	_
453	BGM1722_D_:250437393	78	_
454	BGM0063:250437173	78	BGM0063:250437173
455	CNPMF1969:250380476	78	_
456	CNPMF1666:250407027	78	_
457	CNPMF62:250370273	78	_
458	CNPMF1436:250372176	78	_
459	CNPMF123:250370313	78	_
460	AIPIM_MANTEIGA	78	_
461	CNPMF1668:250407039	78	_
462	CNPMF1569:250407019	78	_
463	CNPMF1607:250406952	78	_
464	CNPMF1834:250380474	78	_
465	CNPMF285:250370533	78	_
466	CNPMF1818:250380427	78	_
467	BGM1007:250437303	78	_
468	CNPMF1722:250368910	78	_
469	Cacau:250437491	78	_
470	CNPMF1690:250368847	78	_
471	CNPMF1706:250368931	78	_
472	CNPMF204:250370400	78	_
473	Manteiga:250437597	78	_
474	CNPMF250:250370391	78	_
475	CNPMF248:250370379	78	_
476	CNPMF1679:250368882	78	_
477	CNPMF1227:250372044	78	_
478	TSA446:250500469	79	_
479	TSA276:250500429	79	_
480	BGM1426:250494258	79	BGM1426:250494258
481	TSA395:250500462	79	_
482	IsabeldeSouza225:250437573	79	_
483	CNPMF1323:250372110	79	_
484	CNPMF1321:250372099	79	_
485	MAL26:250327628	80	MAL26:250327628
486	CPAC_22:250492047	81	_
487	TSA137:250500399	81	_
488	Pretinha114:250437636	81	Pretinha114:250437636
489	Ac100:250494147	82	_
490	M3_65:250492843	82	M3_65:250492843
491	Ac32:250494089	82	_
492	Ac36:250494090	82	_
493	Ac81:250494130	82	_
494	Ac15:250494081	82	_
495	M4_63:250492954	83	M4_63:250492954
496	COL2257:250327588	84	_
497	COL1240:250327526	84	_
498	COL1458:250327531	84	COL1458:250327531
499	COL2061:250327581	84	_
500	COL647:250327515	84	_
501	M2_5:250492703	85	_
502	CPAC_800:250492180	85	_
503	CPAC_530:250492102	85	_
504	CPAC_567:250492104	85	_
505	CNPMF470:250370697	85	CNPMF470:250370697
506	CNPMF468:250370685	85	_
507	CPAC_1379:250492480	86	_
508	BRA834:250327478	86	_
509	CPAC_467:250492091	86	_
510	CPAC_818:250492182	86	_
511	CPAC_1120:250492365	86	_
512	CNPMF494:250370675	86	CNPMF494:250370675
513	BGM0830:250437193	86	_
514	CNPMF1468:250372214	86	_
515	CNPMF1613:250406987	86	_
516	CNPMF540:250370656	86	_
517	CNPMF560:250370658	86	_
518	CNPMF43:250370270	86	_
519	CNPMF1236:250372045	86	_
520	CNPMF829:250370917	86	_
521	CNPMF830:250370918	86	_
522	BGM0125:250494283	87	_
523	BGM0221:250494251	87	_
524	BGM0265:250494244	87	_
525	CNPMF452:250370625	87	CNPMF452:250370625
526	CNPMF324:250370571	87	_
527	CNPMF33:250370316	87	_
528	CNPMF298:250370499	87	_
529	CNPMF181:250370422	87	_
530	CNPMF242:250370450	87	_
531	TSA484:250494219	88	_
532	CNPMF1475:250372238	88	CNPMF1475:250372238
533	CNPMF1480:250372168	88	_
534	BRA1310:250327493	89	_
535	CNPMF1658:250406992	89	CNPMF1658:250406992
536	CNPMF75:250370332	89	_
537	CNPMF136:250370406	89	_
538	CNPMF162:250370431	89	_
539	CNPMF615:250370777	89	_
540	CNPMF1125:250371067	89	_
541	CNPMF1126:250371078	89	_
542	TSA285:250500431	90	_
543	TSA284:250500423	90	_
544	Preta231:250437633	90	Preta231:250437633
545	Ac23:250494093	91	_
546	Ac45:250494101	91	_
547	Ac24:250494086	91	Ac24:250494086
548	CPAC_393:250492073	92	CPAC_393:250492073
549	M4_20:250492982	93	_
550	M1_85:250492559	93	M1_85:250492559
551	M2_36:250492674	93	_
552	M3_39:250492825	93	_
553	M4_10:250492997	93	_
554	M2_25:250492681	93	_
555	M1_74:250492566	93	_
556	CPAC_1174:250492385	94	CPAC_1174:250492385
557	CPAC_314:250492065	94	_
558	M1_60:250492549	95	_
559	CPAC_525:250492109	96	CPAC_525:250492109
560	CPAC_439:250492085	96	_
561	CPAC_450:250492095	97	CPAC_450:250492095
562	COL651B:250327516	98	COL651B:250327516
563	COL707:250327518	98	_
564	PAN139:250327646	99	PAN139:250327646
565	BGM1528:250494267	100	BGM1528:250494267
566	TSA290:250500432	100	_
567	CPAC_1275:250492481	100	_
568	TSA356:250500451	100	_
569	TSA270:250500420	100	_
570	TSA524:250494231	100	_
571	TSA269:250500427	100	_
572	TSA271:250500428	100	_
573	TSA292:250500473	100	_
574	SE_02:250581748	100	_
575	CPAC_913:250492214	100	_
576	BGM1541:250437387	100	_
577	CNPMF1549:250406959	100	_
578	BGM1290:250437347	100	_
579	CNPMF2019:250380419	100	_
580	BGM1272:250437345	100	_
581	CNPMF1537:250407017	100	_
582	PretaMacaxeira427:250437643	100	_
583	CNPMF1274:250372082	100	_
584	Saracura355:250437683	100	_
585	Enrica_Homen_212:250437888	100	_
586	Rosa217:250437647	100	_
587	Mineira339:250437602	100	_
588	SemNome220:250437686	100	_
589	CNPMF1285:250372037	100	_
590	M4_5:250492957	101	M4_5:250492957
591	CPAC_770:250492173	102	CPAC_770:250492173
592	Dimmy20:250437554	102	_
593	M1_57:250492620	103	_
594	CPAC_1221:250492445	103	_
595	CNPMF1830:250380462	103	CNPMF1830:250380462
596	CNPMF19:250370327	103	_
597	TSA412:250500465	104	_
598	CNPMF1567:250407008	104	CNPMF1567:250407008
599	CNPMF1840:250380487	104	_
600	CNPMF1263:250372035	104	_
601	CNPMF1267:250372047	104	_
602	CNPMF1324:250372111	104	_
603	CNPMF1262:250372034	104	_
604	Naja110:250437613	104	_
605	CPAC_768:250492165	105	CPAC_768:250492165
606	CPAC_990:250492304	105	_
607	CPAC_890:250492223	105	_
608	CPAC_764:250492171	105	_
609	CPAC_1135:250492361	105	_
610	CPAC_1164:250492374	105	_
611	CPAC_1204:250492433	105	_
612	CPAC_1087:250492346	105	_
613	CPAC_1151:250492372	105	_
614	M1_71:250492637	106	M1_71:250492637
615	PER196:250327661	107	PER196:250327661
616	M4_85:250492940	108	M4_85:250492940
617	TSA459:250500480	109	_
618	BGM1316:250494279	109	BGM1316:250494279
619	TSA299:250500444	109	_
620	TSA300:250500437	109	_
621	TSA423:250500458	109	_
622	BGM2146:250581747	109	_
623	TSA303:250500438	109	_
624	TSA301:250500445	109	_
625	BGM1331:250437357	109	_
626	BGM1351:250437352	109	_
627	CNPMF1602:250407022	109	_
628	BGM1311:250437348	109	_
629	CNPMF1490:250372227	109	_
630	SemNome241:250437695	109	_
631	CNPMF1311:250372062	109	_
632	CNPMF1367:250372090	109	_
633	CNPMF656:250370756	109	_
634	CNPMF1353:250372112	109	_
635	Preta249:250437642	109	_
636	Preta247:250437634	109	_
637	SemNome362:250437696	109	_
638	QuinzeMinutos248:250437637	109	_
639	M1_92:250492615	110	M1_92:250492615
640	M2_67:250492732	111	M2_67:250492732
641	CPAC_M5_27:250492495	112	CPAC_M5_27:250492495
642	CPAC_1070:250492326	113	_
643	CPAC_1232:250492457	113	_
644	CPAC_1076:250492336	113	_
645	CPAC_1073:250492327	113	_
646	CPAC_434:250492074	113	_
647	CPAC_1049:250492321	113	_
648	CPAC_1149:250492379	113	_
649	CNPMF441:250370659	113	CNPMF441:250370659
650	CNPMF455:250370637	113	_
651	CNPMF414:250370530	113	_
652	BGM2082:250437460	113	_
653	BGM2079:250437466	113	_
654	M4_15:250492942	114	M4_15:250492942
655	M1_28:250492578	114	_
656	M1_26:250492562	114	_
657	M4_61:250492938	114	_
658	M4_79:250492987	114	_
659	MAL13:250327627	115	MAL13:250327627
660	M1_69:250492621	116	M1_69:250492621
661	Ac90:250494142	117	Ac90:250494142
662	PAR183:250327659	118	_
663	BGM2235:250581751	118	BGM2235:250581751
664	MANZHITIL	118	_
665	ParaguPR:250437618	118	_
666	M2_55:250492731	119	_
667	M2_89:250492718	119	_
668	Ac98:250494146	119	_
669	M2_3:250492680	119	_
670	M1_63:250492573	119	_
671	M5_14:250494110	119	_
672	CPAC_1200:250492424	119	CPAC_1200:250492424
673	Ac57:250494105	119	_
674	Ac21:250494092	119	_
675	CPAC_M5_13:250492504	119	_
676	Ac47:250494102	119	_
677	CPAFRO_43	119	_
678	CPAFRO_03	119	_
679	M1_25:250492554	120	M1_25:250492554
680	M1_13:250492553	120	_
681	M3_45:250492873	120	_
682	M3_17:250492831	121	M3_17:250492831
683	CPAC_2:250492037	122	CPAC_2:250492037
684	CPAC_834:250492194	123	CPAC_834:250492194
685	CPAC_1357:250492438	124	CPAC_1357:250492438
686	M3_40:250492833	125	M3_40:250492833
687	1335_26:250581825	126	1335_26:250581825
688	CPAC_948:250492254	127	_
689	M2_95:250492766	127	_
690	CPAC_1196:250492423	127	_
691	M3_94:250492885	127	_
692	CPAC_1189:250492420	127	_
693	M2_88:250492710	127	_
694	CNPMF1835:250380475	127	CNPMF1835:250380475
695	BGM0368:250437186	127	_
696	CNPMF1667:250407028	127	_
697	CNPMF1669:250407040	127	_
698	CNPMF367:250370539	127	_
699	CNPMF1134:250371021	127	_
700	AmareloII:250437475	127	_
701	AmareloI:250437482	127	_
702	CNPMF1749:250368877	127	_
703	CNPMF882:250370933	127	_
704	BGM1762:250437427	127	_
705	SI_ROSA:250581749	128	SI_ROSA:250581749
706	M1_86:250492567	129	M1_86:250492567
707	M2_21:250492744	129	_
708	Ac6:250494077	130	_
709	Ac9:250494078	130	_
710	CNPMF1138:250380433	130	CNPMF1138:250380433
711	PAR23:250327649	131	PAR23:250327649
712	CPAC_34:250492041	132	_
713	CNPMF356:250370573	132	CNPMF356:250370573
714	CNPMF7:250370291	132	_
715	CNPMF365:250370527	132	_
716	CNPMF1110:250371018	132	_
717	CNPMF631:250370837	132	_
718	BGM2057:250437441	132	_
719	CNPMF211:250370436	132	_
720	BGM1398:250494289	133	BGM1398:250494289
721	CPAC_588:250492124	133	_
722	BGM0584:250494245	133	_
723	CNPMF413:250370519	133	CNPMF413:250370519
724	CPAC_1227:250492440	134	CPAC_1227:250492440
725	M2_40:250492706	134	_
726	CPAC_1228:250492448	134	_
727	M4_51:250492953	135	_
728	CPAC_1224:250492439	135	CPAC_1224:250492439
729	M1_10:250492624	136	_
730	BRA337:250327465	136	_
731	CNPMF67:250370297	136	CNPMF67:250370297
732	BGM0919:250437207	136	_
733	BGM0946:250437233	136	_
734	CNPMF1832:250380463	136	_
735	BGM0920:250437215	136	_
736	CNPMF66:250370296	136	_
737	CNPMF776:250370890	136	_
738	CNPMF131:250370381	136	_
739	CNPMF1143:250371080	136	_
740	CNPMF132:250370382	136	_
741	M4_49:250492937	137	M4_49:250492937
742	M1_36:250492547	137	_
743	M2_53:250492715	137	_
744	M4_26:250492935	137	_
745	CPAC_1475:250492449	138	CPAC_1475:250492449
746	ECU72:250327610	139	ECU72:250327610
747	ECU72:250437567	139	_
748	BGM1212:250494248	140	BGM1212:250494248
749	M3_53:250492842	141	_
750	BGM0609:250437197	141	BGM0609:250437197
751	M1_73:250492558	142	M1_73:250492558
752	TSA273:250500421	143	_
753	Serrana222:250437697	143	Serrana222:250437697
754	CPAC_1065:250492333	144	CPAC_1065:250492333
755	M2_81:250492749	145	M2_81:250492749
756	M2_70:250492756	145	_
757	7736_3wx:250581791	146	7736_3wx:250581791
758	CUB30:250327602	147	CUB30:250327602
759	CPAC_1258:250492466	148	_
760	CPAC_788:250492176	148	_
761	IAC14:250380496	148	_
762	BGM2104	148	_
763	Dimmy04:250437508	148	Dimmy04:250437508
764	BRA492:250327471	149	BRA492:250327471
765	CPAC_954:250492255	150	CPAC_954:250492255
766	CPAC_1131:250492359	150	_
767	CPAC_909:250492229	150	_
768	CPAC_1267:250492478	150	_
769	CPAC_866:250492202	150	_
770	CPAC_932:250492252	150	_
771	CPAC_921:250492234	150	_
772	CPAC_1118:250492364	150	_
773	CPAC_1182:250492426	150	_
774	CPAC_1246:250492462	150	_
775	CPAC_760:250492123	151	_
776	CPAC_910:250492237	151	CPAC_910:250492237
777	CPAC_968:250492250	151	_
778	CPAC_1253:250492456	151	_
779	CPAC_589:250492106	152	CPAC_589:250492106
780	CPAC_585:250492115	152	_
781	CPAC_1276:250492489	153	CPAC_1276:250492489
782	CPAC_305:250492064	154	CPAC_305:250492064
783	CPAC_86:250492050	155	CPAC_86:250492050
784	CPAC_850:250492206	156	CPAC_850:250492206
785	CPAC_1169:250492376	157	CPAC_1169:250492376
786	MIAMBAO:250581733	158	_
787	CPAC_799:250492187	158	_
788	CPAC_961:250492256	158	_
789	CPAC_842:250492205	158	_
790	CPAC_987:250492303	158	_
791	CPAC_858:250492200	158	_
792	CPAC_1119:250492357	158	_
793	M3_82:250492884	158	_
794	CNPMF1397:250372220	158	CNPMF1397:250372220
795	CNPMF307:250370523	158	_
796	CNPMF436:250370624	158	_
797	CPAFRO_40	158	_
798	CPAFRO_13	158	_
799	BGM1060:250437330	158	_
800	CNPMF501:250370712	158	_
801	CNPMF1719:250380456	158	_
802	AIPIM_ZE_MARCOS	158	_
803	CNPMF1465:250372202	158	_
804	CNPMF349:250370561	158	_
805	CNPMF306:250370522	158	_
806	Dimmys_n:250437566	158	_
807	CNPMF187:250370458	158	_
808	Dimmy13:250437519	158	_
809	CNPMF1261:250372023	158	_
810	CNPMF642:250370790	158	_
811	Dimmy28:250437558	158	_
812	7736_7wx:250581790	159	7736_7wx:250581790
813	M4_50:250492945	160	M4_50:250492945
814	ARG6:250327445	161	ARG6:250327445
815	CPAC_1113:250492354	162	CPAC_1113:250492354
816	7737_2wx:250581769	163	7737_2wx:250581769
817	M2_63:250492700	164	M2_63:250492700
818	TSA377:250500452	165	_
819	CNPMF1597:250406998	165	_
820	CNPMF1595:250406986	165	CNPMF1595:250406986
821	CNPMF1589:250406962	165	_
822	M2_84:250492678	166	_
823	M3_4:250492822	166	_
824	M5_31:250492806	166	_
825	CPAC_M5_19:250492487	166	_
826	M1_62:250492565	166	_
827	CPAC_829:250492185	166	_
828	M2_66:250492724	166	_
829	M2_57:250492747	166	_
830	M4_3:250492941	166	_
831	CNPMF445:250370683	166	_
832	CNPMF284:250370532	166	CNPMF284:250370532
833	CNPMF117:250370288	166	_
834	CNPMF280:250370508	166	_
835	Paraguai:250437625	166	_
836	CNPMF591:250370787	166	_
837	CNPMF270:250370451	166	_
838	CNPMF1180:250371036	166	_
839	M3_52:250492834	167	M3_52:250492834
840	M1_49:250492556	167	_
841	1335_09:250581801	168	1335_09:250581801
842	M2_26:250492689	169	M2_26:250492689
843	M2_37:250492682	169	_
844	Ac73:250494127	170	Ac73:250494127
845	M1_80:250492614	171	M1_80:250492614
846	M3_33:250492872	171	_
847	M4_54:250492977	171	_
848	M4_89:250492972	172	M4_89:250492972
849	M4_52:250492961	172	_
850	COL655A:250327517	173	COL655A:250327517
851	COL1292:250327527	173	_
852	TSA466:250494205	174	_
853	TSA504:250494235	174	_
854	CNPMF1315:250380447	174	CNPMF1315:250380447
855	BGM0476:250437868	174	_
856	Manteiga369:250437590	174	_
857	CPAC_1295:250492505	175	CPAC_1295:250492505
858	CPAC_887:250492215	175	_
859	CPAC_1140:250492369	175	_
860	CPAC_1291:250492488	175	_
861	MOURA	175	_
862	CPAC_1319:250492512	176	CPAC_1319:250492512
863	CPAC_1304:250492509	176	_
864	BGM0290:250581760	177	BGM0290:250581760
865	AmarelaSC:250380459	177	_
866	M3_61:250492811	178	M3_61:250492811
867	M4_9:250492989	178	_
868	M5_10:250494154	178	_
869	M1_48:250492548	178	_
870	M3_11:250492878	178	_
871	M2_28:250492705	178	_
872	M4_70:250493010	179	M4_70:250493010
873	Ac18:250494075	180	Ac18:250494075
874	CUB74:250327605	181	CUB74:250327605
875	MEX17:250327634	181	_
876	CR37:250327596	181	_
877	MEX6:250327632	181	_
878	CG489_34:250327750	181	_
879	VEN218:250327738	181	_
880	1335_22:250581823	182	1335_22:250581823
881	Ac60:250494113	183	_
882	Ac61:250494106	183	_
883	Ac56:250494112	183	_
884	M4_8:250492981	183	M4_8:250492981
885	MAL35:250327629	184	_
886	BRA125:250327455	185	_
887	CNPMF115:250370276	185	CNPMF115:250370276
888	CNPMF281:250370509	185	_
889	BGM0115TaloBranco:250437860	185	_
890	CPAC_1205:250492441	186	CPAC_1205:250492441
891	M4_42:250492976	186	_
892	M4_30:250492967	186	_
893	TSA481:250494202	187	_
894	BGM2003:250581745	187	_
895	LagoaBranca309:250437585	187	_
896	MataFomeBranca384:250437599	187	MataFomeBranca384:250437599
897	MEX59:250327638	188	MEX59:250327638
898	7737_7wx:250581777	189	7737_7wx:250581777
899	CPAC_1257:250492473	190	CPAC_1257:250492473
900	CPAC_1268:250492471	190	_
901	7737_6wx:250581770	191	7737_6wx:250581770
902	BGM1424:250494257	192	BGM1424:250494257
903	TSA92:250500388	192	_
904	TSA345:250500441	192	_
905	CPAC_638:250492119	193	CPAC_638:250492119
906	CPAC_135:250492051	193	_
907	CPAC_25:250492040	193	_
908	CPAC_286:250492055	193	_
909	CPAC_1366:250492461	193	_
910	CPAC_985:250492302	193	_
911	M3_22:250492871	194	_
912	M3_91:250492861	194	_
913	M5_4:250494151	194	_
914	BGM505CMe:250494264	194	_
915	CNPMF545:250370691	194	CNPMF545:250370691
916	CNPMF1413:250372198	194	_
917	CNPMF5:250370279	194	_
918	CNPMF463:250370661	194	_
919	CNPMF1442:250372211	194	_
920	CNPMF542:250370668	194	_
921	CNPMF84:250370263	194	_
922	CNPMF85:250370274	194	_
923	CNPMF443:250370671	194	_
924	CNPMF1395:250372208	194	_
925	CNPMF505:250370641	194	_
926	CNPMF1451:250372153	194	_
927	CNPMF623:250370801	194	_
928	CNPMF614:250370776	194	_
929	CNPMF1288:250372060	194	_
930	CPAC_1103:250492344	195	CPAC_1103:250492344
931	CPAC_1102:250492345	195	_
932	TSA471:250494199	196	_
933	CidadeRica:250380408	196	_
934	CNPMF1516:250372230	196	CNPMF1516:250372230
935	CNPMF1116:250371031	196	_
936	TSA471:250437900	196	_
937	TSA502:250494226	197	_
938	CNPMF1452:250372154	197	CNPMF1452:250372154
939	Branquinha405:250437489	197	_
940	M4_19:250492974	198	M4_19:250492974
941	M4_94:250493012	199	M4_94:250493012
942	M4_75:250492955	199	_
943	M4_21:250492990	200	_
944	BRA5:250327450	200	_
945	CNPMF849:250370907	200	CNPMF849:250370907
946	CNPMF682:250370794	200	_
947	Ac22:250494085	201	Ac22:250494085
948	Ac30:250494088	201	_
949	M3_23:250492879	202	_
950	CNPMF907:250370959	202	CNPMF907:250370959
951	CNPMF1171:250371094	202	_
952	M4_18:250492966	203	M4_18:250492966
953	M2_13:250492672	204	M2_13:250492672
954	M4_32:250492983	204	_
955	M4_95:250493020	205	_
956	BRA835:250327479	205	_
957	BGM951CMe:250494265	205	_
958	CNPMF532:250370631	205	CNPMF532:250370631
959	BGM0951:250437243	205	_
960	BGM1029:250437323	205	_
961	BGM1027:250437322	205	_
962	CNPMF422:250370554	205	_
963	BGM0915:250437213	205	_
964	BGM0917:250437206	205	_
965	CNPMF1638:250407014	205	_
966	CNPMF427:250370578	205	_
967	CNPMF428:250370579	205	_
968	CNPMF1165:250371071	205	_
969	CNPMF666:250370805	205	_
970	CNPMF875:250370898	205	_
971	CNPMF877:250370910	205	_
972	CNPMF876:250370909	205	_
973	BGM1064:250437871	205	_
974	CNPMF163:250370432	205	_
975	CNPMF866:250370956	205	_
976	CNPMF867:250370967	205	_
977	CNPMF620:250370800	205	_
978	CNPMF1282:250372024	205	_
979	CNPMF1155:250371022	205	_
980	TSA132:250500398	206	_
981	TSA133:250500391	206	TSA133:250500391
982	PI90111:250437621	206	_
983	TSA501:250494218	207	_
984	TSA491:250494214	207	_
985	CNPMF1521:250406957	207	CNPMF1521:250406957
986	Jacum_394:250437574	207	_
987	BGM0967:250494240	208	_
988	M2_30:250492721	208	_
989	BGM0975:250437253	208	BGM0975:250437253
990	TSA529:250494155	209	TSA529:250494155
991	NajaVermelha:250437614	209	_
992	M2_14:250492688	210	M2_14:250492688
993	CPAC_5:250492038	211	_
994	CNPMF440:250370648	211	CNPMF440:250370648
995	CPAC_911:250492230	212	CPAC_911:250492230
996	MEX86:250327639	213	MEX86:250327639
997	M4_60:250492930	214	M4_60:250492930
998	M2_11:250492751	215	_
999	M1_77:250492590	215	_
1000	M4_25:250492927	215	_
1001	BGM1147:250437872	215	BGM1147:250437872
1002	CNPMF1177:250371013	215	_
1003	BRA1031:250327489	216	BRA1031:250327489
1004	PAR18:250327648	216	_
1005	Pomeri:250437889	216	_
1006	Vassourinha:250437701	216	_
1007	CPAC_1077:250492329	217	CPAC_1077:250492329
1008	CPAC_642:250492120	218	CPAC_642:250492120
1009	COL1108:250327524	219	COL1108:250327524
1010	COL2017:250327576	220	COL2017:250327576
1011	M3_7:250492846	221	_
1012	M1_95:250492639	221	_
1013	CNPMF1183:250371037	221	CNPMF1183:250371037
1014	SE_03:250581759	222	_
1015	CNPMF1703:250368908	222	CNPMF1703:250368908
1016	M2_12:250492759	223	M2_12:250492759
1017	M3_41:250492841	223	_
1018	M2_64:250492708	224	M2_64:250492708
1019	M4_88:250492964	225	M4_88:250492964
1020	M2_59:250492763	225	_
1021	M1_31:250492602	225	_
1022	CNPMF1184:250371048	225	_
1023	CR28:250327595	226	CR28:250327595
1024	Ac72:250494119	227	Ac72:250494119
1025	Ac71:250494126	227	_
1026	Ac70:250494118	227	_
1027	BGM1632:250581764	228	BGM1632:250581764
1028	BGM2004:250581763	228	_
1029	CPAC_BGM2004:250492360	228	_
1030	CPAC_564:250492103	229	_
1031	CPAC_1054:250492330	229	_
1032	CPAC_1277:250492482	229	_
1033	CPAC_1114:250492355	229	_
1034	CPAC_753:250492129	229	_
1035	CNPMF671:250370840	229	CNPMF671:250370840
1036	BGM0038:250494275	230	BGM0038:250494275
1037	CPAC_424:250492081	231	CPAC_424:250492081
1038	COL2005:250327573	232	COL2005:250327573
1039	BGM2140:250581752	233	BGM2140:250581752
1040	CNPMF715:250370785	233	_
1041	CNPMF711:250370772	233	_
1042	1335_23:250581816	234	1335_23:250581816
1043	ARG56:250327448	235	ARG56:250327448
1044	M2_77:250492717	236	M2_77:250492717
1045	M3_62:250492819	237	M3_62:250492819
1046	TSA493:250494215	238	_
1047	Mineirinha396:250437603	238	Mineirinha396:250437603
1048	BRA707:250327476	239	BRA707:250327476
1049	7734_5:250581807	240	7734_5:250581807
1050	CPAC_1245:250492454	241	CPAC_1245:250492454
1051	CPAC_1130:250492366	242	CPAC_1130:250492366
1052	M4_82:250493011	243	_
1053	M3_26:250492808	243	_
1054	M4_55:250492985	243	_
1055	BGM0914:250437205	243	BGM0914:250437205
1056	M1_79:250492606	244	M1_79:250492606
1057	M4_28:250492951	244	_
1058	M4_90:250492980	245	M4_90:250492980
1059	TSA260:250500408	246	TSA260:250500408
1060	M2_27:250492697	247	M2_27:250492697
1061	1335_10:250581809	248	1335_10:250581809
1062	CPAC_31:250492048	249	_
1063	BRA240:250327461	249	_
1064	CPAC_566:250492111	249	_
1065	BRA1173:250327492	249	_
1066	BGM1381:250494288	249	BGM1381:250494288
1067	BRA222:250327460	249	_
1068	BGM1077:250437333	249	_
1069	BGM1078:250437341	249	_
1070	CNPMF1484:250372192	249	_
1071	CNPMF1624:250406953	249	_
1072	CNPMF573:250370717	249	_
1073	CNPMF630:250370836	249	_
1074	M1_43:250492603	250	M1_43:250492603
1075	CPAC_590:250492117	251	_
1076	CPAC_437:250492083	251	_
1077	CNPMF352:250370572	251	CNPMF352:250370572
1078	CNPMF624:250370813	251	_
1079	M2_18:250492720	252	M2_18:250492720
1080	M3_54:250492850	252	_
1081	CPAC_906:250492236	253	CPAC_906:250492236
1082	CPAC_767:250492172	253	_
1083	COL1112A:250327525	254	COL1112A:250327525
1084	COL2215:250327586	254	_
1085	ECU23:250327606	255	ECU23:250327606
1086	M1_3:250492568	256	_
1087	CNPMF1780:250368928	256	CNPMF1780:250368928
1088	CNPMF1745:250368936	256	_
1089	COL2469:250327592	257	_
1090	CNPMF1286:250372048	257	CNPMF1286:250372048
1091	CPAC_828:250492192	258	_
1092	CNPMF1697:250368872	258	CNPMF1697:250368872
1093	CPAC_1:250492044	259	CPAC_1:250492044
1094	CPAC_872:250492211	260	CPAC_872:250492211
1095	CPAC_859:250492208	260	_
1096	CPAC_344:250492070	261	CPAC_344:250492070
1097	TSA336:250500440	262	_
1098	BGM1326:250494256	262	BGM1326:250494256
1099	M4_81:250493003	263	M4_81:250493003
1100	TSA352:250500450	264	_
1101	TSA339:250500448	264	_
1102	CNPMF2017:250380407	264	CNPMF2017:250380407
1103	CNPMF1619:250407012	264	_
1104	CNPMF1464:250380445	264	_
1105	BGM1686:250437385	264	_
1106	BGM1399:250437365	264	_
1107	CNPMF1386:250372172	264	_
1108	CNPMF1223:250372021	264	_
1109	CNPMF589:250370775	264	_
1110	CNPMF1220:250371099	264	_
1111	CNPMF1219:250371098	264	_
1112	CNPMF625:250370824	264	_
1113	CNPMF1318:250372087	264	_
1114	Gua_ra:250437571	264	_
1115	CPAC_1324:250492429	265	CPAC_1324:250492429
1116	M1_90:250492599	266	M1_90:250492599
1117	M4_36:250493015	266	_
1118	M4_91:250492988	267	M4_91:250492988
1119	M4_44:250492992	267	_
1120	M2_71:250492764	267	_
1121	Ac95:250494137	268	Ac95:250494137
1122	TSA447:250500477	269	_
1123	Amparodospobres:250437483	269	Amparodospobres:250437483
1124	M4_73:250492939	270	_
1125	BGM0959:250437239	270	BGM0959:250437239
1126	MAL2:250327625	271	MAL2:250327625
1127	CPAC_1098:250492342	272	CPAC_1098:250492342
1128	M2_75:250492701	273	M2_75:250492701
1129	M1_70:250492629	274	M1_70:250492629
1130	TSA487:250494220	275	_
1131	BGM1278:250437354	275	BGM1278:250437354
1132	Pirapora390:250437630	275	_
1133	Pirapora389:250437622	275	_
1134	M3_16:250492823	276	M3_16:250492823
1135	M1_32:250492610	276	_
1136	6413_1wx:250581795	277	6413_1wx:250581795
1137	M1_65:250492589	278	M1_65:250492589
1138	BRA146:250327457	279	_
1139	BGM0869:250437203	279	BGM0869:250437203
1140	CNPMF870:250370885	279	_
1141	CPAC_853:250492199	280	CPAC_853:250492199
1142	CPAC_342:250492077	281	CPAC_342:250492077
1143	CPAC_435:250492082	282	_
1144	CPAC_986:250492295	282	_
1145	CNPMF421:250370543	282	CNPMF421:250370543
1146	CNPMF537:250370644	282	_
1147	USA2:250327721	282	_
1148	M2_8:250492727	283	M2_8:250492727
1149	M1_45:250492619	284	M1_45:250492619
1150	M2_43:250492730	285	M2_43:250492730
1151	CPAC_583:250492114	286	CPAC_583:250492114
1152	MAL66:250327631	287	_
1153	Icano:250437580	287	Icano:250437580
1154	CUB46:250327603	288	CUB46:250327603
1155	Ac97:250494138	289	Ac97:250494138
1156	Ac96:250494145	289	_
1157	M3_8:250492854	290	M3_8:250492854
1158	M4_14:250492934	291	M4_14:250492934
1159	BRA803:250327477	292	_
1160	BRA1394:250327495	292	_
1161	CNPMF303:250370510	292	CNPMF303:250370510
1162	CNPMF287:250370545	292	_
1163	CNPMF279:250370497	292	_
1164	CNPMF318:250370558	292	_
1165	CNPMF319:250370559	292	_
1166	CNPMF394:250370540	292	_
1167	CNPMF389:250370517	292	_
1168	CNPMF469:250370686	292	_
1169	CNPMF442:250370660	292	_
1170	ENGANA_LADRAO	292	_
1171	CNPMF371:250370551	292	_
1172	BGM0115TaloRoxo:250437867	292	_
1173	CNPMF1691:250368848	292	_
1174	CNPMF1707:250368932	292	_
1175	CNPMF261:250370415	292	_
1176	CNPMF182:250370433	292	_
1177	CNPMF235:250370413	292	_
1178	CNPMF171:250370386	292	_
1179	CNPMF237:250370425	292	_
1180	M2_47:250492762	293	M2_47:250492762
1181	M2_6:250492711	294	_
1182	CNPMF1213:250380446	294	CNPMF1213:250380446
1183	CNPMF1214:250371075	294	_
1184	M1_61:250492557	295	M1_61:250492557
1185	M3_66:250492851	295	_
1186	M4_22:250492998	295	_
1187	M1_42:250492595	296	M1_42:250492595
1188	M2_15:250492696	296	_
1189	CPAC_1271:250492472	297	CPAC_1271:250492472
1190	PAN90:250327642	298	PAN90:250327642
1191	M4_64:250492962	299	M4_64:250492962
1192	M4_69:250493002	299	_
1193	M4_65:250492970	299	_
1194	M4_77:250492971	299	_
1195	M2_38:250492690	300	M2_38:250492690
1196	BGM951CS:250494273	301	_
1197	9815006:250370267	301	9815006:250370267
1198	BGM_2124	301	_
1199	BGM2123	301	_
1200	4271:250494233	302	_
1201	TME14:250494263	302	TME14:250494263
1202	CPAC_798:250492179	303	CPAC_798:250492179
1203	M1_8:250492608	304	M1_8:250492608
1204	CPAC_1471:250492227	305	CPAC_1471:250492227
1205	1335_27:250581818	306	1335_27:250581818
1206	COL32:250327501	307	COL32:250327501
1207	CPAC_1262:250492468	308	CPAC_1262:250492468
1208	M4_56:250492993	308	_
1209	COL608:250327514	309	COL608:250327514
1210	TSA268:250500419	310	TSA268:250500419
1211	CR87:250327597	311	CR87:250327597
1212	COL1515:250327536	311	_
1213	BRA1A:250327449	311	_
1214	M3_21:250492863	312	_
1215	M4_93:250493004	312	_
1216	M4_74:250492947	312	M4_74:250492947
1217	BGM1336:250494249	313	BGM1336:250494249
1218	TSA473:250494200	313	_
1219	Colombo376:250437495	313	_
1220	CNPMF1369:250372102	313	_
1221	Ac31:250494096	314	Ac31:250494096
1222	Ac37:250494098	314	_
1223	Ac34:250494097	314	_
1224	M1_87:250492575	315	M1_87:250492575
1225	M3_25:250492800	315	_
1226	BGM1992:250494270	316	_
1227	CNPMF1610:250406975	316	CNPMF1610:250406975
1228	CNPMF1659:250407003	316	_
1229	BGM0995:250437301	316	_
1230	Dourada:250380493	316	_
1231	CNPMF145:250370441	316	_
1232	Dimmy09:250437510	316	_
1233	CNPMF659:250370769	316	_
1234	CNPMF1716:250368897	316	_
1235	CNPMF1692:250368859	316	_
1236	CNPMF149:250370454	316	_
1237	Ab_bora:250437463	316	_
1238	CNPMF1721:250368909	316	_
1239	CPAC_989:250492296	317	_
1240	BGM0880:250494253	317	BGM0880:250494253
1241	CNPMF1207:250371051	317	_
1242	COL340:250327511	318	COL340:250327511
1243	MEX55:250327637	319	MEX55:250327637
1244	CPAC_3:250492045	320	_
1245	IACCapora:250380497	320	_
1246	BGM_2103	320	BGM_2103
1247	CPAC_1105:250492352	321	CPAC_1105:250492352
1248	BRA893:250327483	321	_
1249	BGM_2110	321	_
1250	Primavera:250437644	321	_
1251	M3_18:250492839	322	M3_18:250492839
1252	CPAC_1242:250492460	323	CPAC_1242:250492460
1253	TSA483:250494211	324	_
1254	Rasgadinha386:250437638	324	Rasgadinha386:250437638
1255	CPAC_315:250492058	325	CPAC_315:250492058
1256	CUB21:250327600	326	CUB21:250327600
1257	TSA490:250494221	327	_
1258	TSA490:250437893	327	_
1259	Manteiga393:250437598	327	Manteiga393:250437598
1260	M2_68:250492740	328	M2_68:250492740
1261	CPAC_1474:250492419	329	CPAC_1474:250492419
1262	CPAC_1451:250492493	330	CPAC_1451:250492493
1263	CPAC_1447:250492491	330	_
1264	TSA263:250500409	331	TSA263:250500409
1265	Preta213:250437640	331	_
1266	BRA468:250327470	332	_
1267	BGM0945:250437225	332	BGM0945:250437225
1268	M3_37:250492809	333	M3_37:250492809
1269	M3_38:250492817	333	_
1270	M3_13:250492799	333	_
1271	M2_50:250492691	333	_
1272	CPAC_1096:250492341	334	CPAC_1096:250492341
1273	M3_20:250492855	334	_
1274	M4_86:250492948	334	_
1275	CPAC_915:250492239	334	_
1276	CPAC_916:250492232	334	_
1277	COL2526:250327594	335	COL2526:250327594
1278	TSA388:250500461	336	_
1279	TSA227:250500403	336	_
1280	CNPMF1593:250406974	336	CNPMF1593:250406974
1281	BGM0315:250437178	336	_
1282	BGM1574:250437381	336	_
1283	CNPMF1477:250372156	336	_
1284	M2_41:250492714	337	M2_41:250492714
1285	M3_47:250492889	338	M3_47:250492889
1286	M4_16:250492950	339	M4_16:250492950
1287	CPAC_462:250492097	340	_
1288	CPAC_981:250492300	340	_
1289	CPAC_971:250492258	340	_
1290	CNPMF120:250370300	340	CNPMF120:250370300
1291	PAULO_ROSA	340	_
1292	PauloRosa:250437619	340	_
1293	TSA384:250500460	341	_
1294	CNPMF1508:250372205	341	CNPMF1508:250372205
1295	BRA383:250327467	342	_
1296	TSA128:250500389	342	_
1297	CNPMF1627:250406966	342	CNPMF1627:250406966
1298	BGM1433:250437375	342	_
1299	CNPMF1494:250372240	342	_
1300	BrasileiraUruas106:250437497	342	_
1301	M1_22:250492625	343	M1_22:250492625
1302	M1_23:250492633	344	M1_23:250492633
1303	M1_89:250492591	344	_
1304	TSA265:250500410	345	_
1305	Riqueza215:250437639	345	Riqueza215:250437639
1306	ARG52:250327447	346	ARG52:250327447
1307	COL1754:250327570	347	COL1754:250327570
1308	CPAC_994:250492314	348	CPAC_994:250492314
1309	CPAC_995:250492307	348	_
1310	M1_21:250492617	349	M1_21:250492617
1311	Ac62:250494114	350	_
1312	BGM0943:250437224	350	BGM0943:250437224
1313	CNPMF32:250370305	350	_
1314	CNPMF342:250370548	350	_
1315	COL2261:250327589	351	COL2261:250327589
1316	PAR25:250327650	352	PAR25:250327650
1317	BGM1343:250494280	353	_
1318	BGM1486:250494259	353	BGM1486:250494259
1319	TSA129:250500397	353	_
1320	TSA350:250500442	353	_
1321	CNPMF1483:250372191	353	_
1322	CNPMF1615:250406999	353	_
1323	CNPMF1485:250372203	353	_
1324	BGM0649:250437198	353	_
1325	CNPMF1479:250372167	353	_
1326	CNPMF179:250370421	353	_
1327	CNPMF649:250370815	353	_
1328	CNPMF1345:250372088	353	_
1329	CNPMF1347:250372089	353	_
1330	EnganaBesta107:250437576	353	_
1331	PAR7:250327647	354	PAR7:250327647
1332	CPAC_459:250492089	355	CPAC_459:250492089
1333	CPAC_457:250492096	355	_
1334	COL2199:250327584	356	COL2199:250327584
1335	TSA264:250500417	357	_
1336	Castelhano214:250437500	357	Castelhano214:250437500
1337	CPAC_104:250492043	358	_
1338	CNPMF41:250370258	358	CNPMF41:250370258
1339	6477_2wx:250581794	359	6477_2wx:250581794
1340	TSA305:250500446	360	_
1341	CNPMF100:250370335	360	CNPMF100:250370335
1342	CNPMF316:250370547	360	_
1343	CNPMF88:250370286	360	_
1344	CNPMF103:250370252	360	_
1345	CNPMF1327:250372029	360	_
1346	CNPMF160:250370419	360	_
1347	CaneladeJacu250:250437492	360	_
1348	CNPMF215:250370460	360	_
1349	CNPMF214:250370459	360	_
1350	CPAC_1199:250492431	361	CPAC_1199:250492431
1351	M1_88:250492583	362	M1_88:250492583
1352	CPAC_1106:250492362	363	CPAC_1106:250492362
1353	CPAC_804:250492188	364	CPAC_804:250492188
1354	CPAC_816:250492190	364	_
1355	PER232:250327663	365	PER232:250327663
1356	7737_1wx:250581771	366	7737_1wx:250581771
1357	1335_30:250581827	367	1335_30:250581827
1358	COL2144:250327583	368	COL2144:250327583
1359	COL72:250327503	368	_
1360	BRA975:250327484	369	_
1361	CPAC_882:250492222	369	CPAC_882:250492222
1362	BRA384:250327468	370	BRA384:250327468
1363	TSA521:250494238	371	_
1364	BGM1396:250494281	371	BGM1396:250494281
1365	TSA427:250500466	371	_
1366	TSA469:250494206	371	_
1367	CNPMF1408:250372174	371	_
1368	CNPMF1847:250380404	371	_
1369	Arari424:250437476	371	_
1370	CriaMenino372:250437506	371	_
1371	CPAC_1074:250492335	372	CPAC_1074:250492335
1372	TSA451:250500478	373	_
1373	TSA525:250494239	373	_
1374	Cigana:250380422	373	_
1375	BGM0924:250437216	373	BGM0924:250437216
1376	CNPMF116:250370277	373	_
1377	CNPMF547:250370703	373	_
1378	Cigana428:250437494	373	_
1379	CNPMF217:250370378	373	_
1380	CNPMF848:250370896	373	_
1381	CNPMF799:250370961	373	_
1382	BGM1759_E_:250437434	373	_
1383	CiganaPreta354:250437502	373	_
1384	CNPMF778:250370901	373	_
1385	CPAC_M5_28:250492506	374	_
1386	CPAC_225:250492053	374	_
1387	M2_10:250492743	374	_
1388	CPAC_303:250492063	374	_
1389	CNPMF1203:250371039	374	CNPMF1203:250371039
1390	M4_37:250492928	375	M4_37:250492928
1391	M4_45:250493000	376	M4_45:250493000
1392	Ac20:250494084	376	_
1393	Ac84:250494131	376	_
1394	COL803:250327520	376	_
1395	1335_28:250581826	377	1335_28:250581826
1396	7736_5wx:250581783	378	7736_5wx:250581783
1397	CPAC_956:250492248	379	_
1398	TSA450:250500470	379	_
1399	BGM1010:250437311	379	BGM1010:250437311
1400	CNPMF1616:250407000	379	_
1401	BGM1616:250437383	379	_
1402	Dimmy_06:250437895	379	_
1403	Dimmy08:250437517	379	_
1404	RosaItabuna353:250437687	379	_
1405	M2_20:250492736	380	M2_20:250492736
1406	M4_47:250493016	380	_
1407	CPAC_837:250492203	381	_
1408	M1_7:250492600	382	_
1409	CNPMF364:250370526	382	CNPMF364:250370526
1410	CNPMF585:250380435	382	_
1411	CNPMF1585:250406961	382	_
1412	CNPMF1191:250371084	382	_
1413	CNPMF1190:250371073	382	_
1414	M4_38:250492936	383	M4_38:250492936
1415	COL191:250327507	384	COL191:250327507
1416	CPAC_224:250492060	385	CPAC_224:250492060
1417	7697_3wx:250581768	386	7697_3wx:250581768
1418	Ac92:250494143	387	_
1419	Ac93:250494136	387	_
1420	Ac11:250494079	387	_
1421	CNPMF1999:250380406	387	CNPMF1999:250380406
1422	BGM0992:250437299	387	_
1423	TSA293:250500426	388	_
1424	CNPMF1604:250407033	388	CNPMF1604:250407033
1425	Baiana240:250437484	388	_
1426	BGM1160:250494277	389	BGM1160:250494277
1427	BGM0022taloBranco:250494234	389	_
1428	M2_93:250492750	389	_
1429	CNPMF1422:250372151	389	_
1430	CNPMF1618:250407011	389	_
1431	BGM0111:250437181	389	_
1432	BGM1373:250437362	389	_
1433	CNPMF226:250370401	389	_
1434	CNPMF1094:250371053	389	_
1435	BGM1573:250581739	390	_
1436	BGM1557:250494268	390	_
1437	TSA434:250500467	390	_
1438	CNPMF1599:250407010	390	CNPMF1599:250407010
1439	CNPMF1601:250407021	390	_
1440	CNPMF1760:250368937	390	_
1441	BGM1556:250437876	390	_
1442	M4_41:250492968	391	_
1443	M1_9:250492616	391	_
1444	BGM2234:250581734	392	BGM2234:250581734
1445	CNPMF541:250370667	392	_
1446	CNPMF1626:250406965	392	_
1447	BGM_0320	392	_
1448	CNPMF93:250370310	392	_
1449	CNPMF323:250370570	392	_
1450	GCP_179	392	_
1451	CNPMF693:250370806	392	_
1452	BGM2035:250437429	392	_
1453	BRA96:250327453	393	BRA96:250327453
1454	CPAC_996:250492315	394	CPAC_996:250492315
1455	TSA485:250494212	395	_
1456	Naja338:250437606	395	Naja338:250437606
1457	CPAC_1240:250492459	396	_
1458	CPAC_1243:250492453	396	_
1459	Amarelo_Rio:250437474	396	Amarelo_Rio:250437474
1460	BRA534:250327473	397	BRA534:250327473
1461	M3_44:250492865	398	M3_44:250492865
1462	COL912B:250327521	399	COL912B:250327521
1463	M3_42:250492849	400	M3_42:250492849
1464	Ac65:250494115	401	Ac65:250494115
1465	M4_46:250493008	402	M4_46:250493008
1466	TSA138:250500392	403	_
1467	TSA463:250494196	403	_
1468	CNPMF1683:250368906	403	CNPMF1683:250368906
1469	Recife115:250437646	403	_
1470	Semnome366:250437704	403	_
1471	M2_46:250492754	404	_
1472	M4_11:250493005	404	_
1473	CNPMF1828:250380451	404	CNPMF1828:250380451
1474	GUA63:250327619	405	_
1475	VEN52:250327725	405	VEN52:250327725
1476	ECU82:250327611	406	_
1477	PAN137:250327645	406	_
1478	VEN77:250327726	406	_
1479	BGM0978:250437262	406	BGM0978:250437262
1480	CNPMF890:250370969	406	_
1481	CNPMF887:250370946	406	_
1482	M2_45:250492746	407	M2_45:250492746
1483	TSA295:250500435	408	TSA295:250500435
1484	Ac27:250494087	409	Ac27:250494087
1485	IND87:250327623	410	IND87:250327623
1486	AM206_5:250327443	411	AM206_5:250327443
1487	M1_47:250492635	412	M1_47:250492635
1488	M1_55:250492604	412	_
1489	M3_9:250492862	412	_
1490	M2_9:250492735	413	M2_9:250492735
1491	M4_57:250493001	413	_
1492	M4_48:250492929	413	_
1493	M1_46:250492627	414	M1_46:250492627
1494	M4_68:250492994	415	M4_68:250492994
1495	1335_03:250581808	416	1335_03:250581808
1496	TSA294:250500434	417	_
1497	BGM0611:250437190	417	BGM0611:250437190
1498	SemNome246:250437703	417	_
1499	CNPMF613:250370765	417	_
1500	CNPMF611:250370764	417	_
1501	MAL3:250327626	418	MAL3:250327626
1502	M3_14:250492807	419	M3_14:250492807
1503	M3_15:250492815	419	_
1504	CPAC_584:250492107	420	CPAC_584:250492107
1505	BGM650:250494276	421	BGM650:250494276
1506	CNPMF1393:250372207	421	_
1507	CNPMF1387:250372183	421	_
1508	CNPMF1388:250372184	421	_
1509	CNPMF648:250370814	421	_
1510	CNPMF665:250370804	421	_
1511	CNPMF667:250370816	421	_
1512	CNPMF1120:250371054	421	_
1513	8109_4wx:250581773	422	8109_4wx:250581773
1514	M1_64:250492581	423	M1_64:250492581
1515	M2_16:250492704	424	M2_16:250492704
1516	M2_69:250492748	424	_
1517	CPAC_339:250492069	425	CPAC_339:250492069
1518	BRA1010:250327487	426	_
1519	CNPMF439:250370647	426	CNPMF439:250370647
1520	CNPMF435:250370623	426	_
1521	CNPMF454:250370626	426	_
1522	CG1118_121:250327753	426	_
1523	Ac64:250494107	427	_
1524	Ac69:250494125	427	_
1525	BGM0996:250437309	427	BGM0996:250437309
1526	CPAFRO_09	427	_
1527	BGM0994:250437878	427	_
1528	CPAC_766:250492164	428	CPAC_766:250492164
1529	CUB15:250327599	429	CUB15:250327599
1530	BRA327:250327463	430	_
1531	CNPMF872:250370886	430	CNPMF872:250370886
1532	7747_1wx:250581787	431	7747_1wx:250581787
1533	M2_62:250492692	432	M2_62:250492692
1534	1335_29:250581819	433	1335_29:250581819
1535	BGM2091:250581746	434	BGM2091:250581746
1536	AtimopC:250380470	434	_
1537	CPAC_930:250492244	435	CPAC_930:250492244
1538	CPAC_1299:250492499	436	_
1539	CNPMF2044:250380425	436	_
1540	960707:250370254	436	_
1541	CNPMF1623:250407036	436	CNPMF1623:250407036
1542	BRSTapioqueira:250437498	436	_
1543	CPAC_873:250492219	437	CPAC_873:250492219
1544	CPAC_438:250492092	438	CPAC_438:250492092
1545	CPAC_438:250492084	438	_
1546	M2_17:250492712	439	_
1547	M1_91:250492607	439	_
1548	CNPMF1196:250371014	439	CNPMF1196:250371014
1549	TSA221:250500394	440	_
1550	CNPMF1547:250406948	440	_
1551	CNPMF1473:250372226	440	_
1552	CNPMF409:250370506	440	_
1553	CNPMF1559:250406972	440	_
1554	CNPMF1540:250407029	440	CNPMF1540:250407029
1555	BGM1547:250437380	440	_
1556	CNPMF1539:250407018	440	_
1557	CNPMF1561:250406984	440	_
1558	BGM2019Bag1:250494274	441	_
1559	BGM2019CMeBag4:250494266	441	_
1560	Mulatinha:250380490	441	_
1561	CNPMF857:250370932	441	CNPMF857:250370932
1562	BGM0971:250494247	442	BGM0971:250494247
1563	M2_2:250492679	443	M2_2:250492679
1564	M2_78:250492725	444	_
1565	CPAC_1194:250492422	444	CPAC_1194:250492422
1566	COL87:250327504	445	COL87:250327504
1567	M1_4:250492576	446	M1_4:250492576
1568	CPAC_470:250492099	447	_
1569	CPAC_475:250492100	447	_
1570	CNPMF74:250370321	447	CNPMF74:250370321
1571	CNPMF199:250370388	447	_
1572	BRA354:250327466	448	BRA354:250327466
1573	MEX54:250327636	449	MEX54:250327636
1574	CPAC_1469:250492098	450	CPAC_1469:250492098
1575	PER212:250327662	451	PER212:250327662
1576	KU_50:250581761	452	_
1577	BGM2048:250437886	452	BGM2048:250437886
1578	Tailandia:250437699	452	_
1579	Tailandesa:250437706	452	_
1580	M4_13:250492926	453	M4_13:250492926
1581	TSA410:250500457	454	_
1582	BGM1580:250494269	454	BGM1580:250494269
1583	BGM1544:250494260	454	_
1584	BGM1571:250494261	454	_
1585	TSA435:250500475	454	_
1586	CNPMF1545:250406947	454	_
1587	TSA253:250437899	454	_
1588	Mulatinha109:250437611	454	_
1589	TSA131:250437891	454	_
1590	SemNome204:250437685	454	_
1591	Mulatinha206:250437604	454	_
1592	TSA255:250437885	454	_
1593	M2_73:250492685	455	M2_73:250492685
1594	MEX36:250327635	456	MEX36:250327635
1595	NGA2:250327640	457	NGA2:250327640
1596	M3_49:250492810	458	M3_49:250492810
1597	M3_36:250492801	458	_
1598	CORRENTAO:250581753	459	CORRENTAO:250581753
1599	Corrente:250494284	459	_
1600	BGM2095	459	_
1601	CPAFRO_11	459	_
1602	BRA1168:250327491	460	BRA1168:250327491
1603	CPAC_1127:250492358	461	CPAC_1127:250492358
1604	CPAC_1172:250492377	461	_
1605	CPAC_811:250492189	461	_
1606	M3_19:250492847	462	_
1607	M1_66:250492597	463	_
1608	BGM2121:250581757	464	BGM2121:250581757
1609	SE_01:250581740	465	_
1610	CNPMF1251:250372080	465	CNPMF1251:250372080
1611	CNPMF1249:250372069	465	_
1612	TSA144:250500400	466	_
1613	CNPMF449:250370696	466	CNPMF449:250370696
1614	CNPMF451:250370708	466	_
1615	CNPMF448:250370695	466	_
1616	Cramuquem:250437504	466	_
1617	CNPMF157:250370407	466	_
1618	CNPMF155:250370395	466	_
1619	M2_60:250492676	467	M2_60:250492676
1620	M4_23:250493006	467	_
1621	M5_9:250494161	467	_
1622	M1_94:250492631	467	_
1623	M3_77:250492844	467	_
1624	M1_75:250492574	468	M1_75:250492574
1625	M5_8:250494153	468	_
1626	M1_24:250492546	468	_
1627	M1_33:250492618	468	_
1628	M4_92:250492996	469	M4_92:250492996
1629	TSA278:250500422	470	_
1630	Jatoba227:250437582	470	Jatoba227:250437582
1631	M4_40:250492960	471	M4_40:250492960
1632	PAN128:250327643	472	PAN128:250327643
1633	TSA296:250500443	473	TSA296:250500443
1634	CPAC_480:250492108	474	_
1635	CPAC_797:250492178	474	_
1636	CNPMF188:250370375	474	CNPMF188:250370375
1637	Ac12:250494072	475	Ac12:250494072
1638	CPAC_877:250492220	476	CPAC_877:250492220
1639	CPAC_1203:250492432	476	_
1640	CPAC_978:250492299	476	_
1641	PAR98:250327655	477	_
1642	CNPMF484:250370652	477	CNPMF484:250370652
1643	7738_1wx:250581805	478	7738_1wx:250581805
1644	7745_2:250581781	479	7745_2:250581781
1645	M3_46:250492881	480	M3_46:250492881
1646	TSA22:250500395	481	_
1647	BGM1603:250437382	481	BGM1603:250437382
1648	CNPMF1363:250372066	481	_
1649	M1_39:250492571	482	M1_39:250492571
1650	BGM1253:250494285	483	BGM1253:250494285
1651	CNPMF1259:250372022	483	_
1652	COL1398:250327528	484	COL1398:250327528
1653	M1_41:250492587	485	_
1654	CNPMF551:250370716	485	CNPMF551:250370716
1655	CNPMF859:250370944	485	_
1656	1335_12:250581810	486	1335_12:250581810
1657	CPAC_991:250492297	487	CPAC_991:250492297
1658	CPAC_316:250492066	488	CPAC_316:250492066
1659	CPAC_579:250492113	489	_
1660	CNPMF91:250370299	489	CNPMF91:250370299
1661	CNPMF82:250370251	489	_
1662	CNPMF83:250370262	489	_
1663	CNPMF167:250370456	489	_
1664	CNPMF130:250370369	489	_
1665	CNPMF166:250370455	489	_
1666	CPAC_898:250492218	490	CPAC_898:250492218
1667	CPAC_1301:250492500	491	_
1668	CNPMF1810:250380414	491	CNPMF1810:250380414
1669	CNPMF2018:250380418	491	_
1670	ManiBranca:250380479	491	_
1671	CNPMF46:250370283	491	_
1672	GCP_14	491	_
1673	CNPMF600:250370811	491	_
1674	COL2334:250327590	492	COL2334:250327590
1675	CPAC_1270:250492479	493	CPAC_1270:250492479
1676	1335_21:250581815	494	1335_21:250581815
1677	M1_18:250492593	495	M1_18:250492593
1678	M4_83:250493019	495	_
1679	M4_71:250493018	496	M4_71:250493018
1680	7734_3:250581800	497	7734_3:250581800
1681	TSA387:250500453	498	TSA387:250500453
1682	M4_78:250492979	499	M4_78:250492979
1683	6420_6wx:250581796	500	6420_6wx:250581796
1684	7745_6wx:250581780	501	7745_6wx:250581780
1685	BGM1310:250494286	502	BGM1310:250494286
1686	TSA1153:250500474	502	_
1687	CNPMF330:250370500	502	_
1688	CNPMF1153:250380444	502	_
1689	BGM1073:250437340	502	_
1690	GemaOvo:250380410	502	_
1691	Pretinha:250437897	502	_
1692	CNPMF1103:250371077	502	_
1693	TSA130:250500390	503	_
1694	ManipebaProg108:250437589	503	ManipebaProg108:250437589
1695	PAR142:250327658	504	PAR142:250327658
1696	PAR51:250327652	505	PAR51:250327652
1697	CPAC_329:250492068	506	CPAC_329:250492068
1698	1335_19:250581814	507	1335_19:250581814
1699	BRA172:250327458	508	_
1700	CNPMF76:250370333	508	CNPMF76:250370333
1701	CNPMF4:250370278	508	_
1702	Ac16:250494074	509	Ac16:250494074
1703	CNPMF819:250370964	509	_
1704	BGM1695:250581742	510	BGM1695:250581742
1705	CNPMF1645:250407038	510	_
1706	BGM0985:250437258	510	_
1707	TSA248:250500405	511	_
1708	TSA247:250500412	511	_
1709	CNPMF1434:250372175	511	CNPMF1434:250372175
1710	CNPMF1197:250371015	511	_
1711	CR126:250327598	512	CR126:250327598
1712	M2_87:250492702	513	_
1713	BGM1671:250437392	513	BGM1671:250437392
1714	CNPMF1643:250407037	513	_
1715	BGM1380:250437371	513	_
1716	CNPMF1481:250372179	513	_
1717	CACHIMBO	513	_
1718	CNPMF21:250370245	513	_
1719	CNPMF1681:250368846	513	_
1720	CNPMF708:250370761	513	_
1721	CNPMF1678:250368881	513	_
1722	CNPMF1677:250368870	513	_
1723	CNPMF1672:250368857	513	_
1724	CNPMF189:250370376	513	_
1725	BRA20:250327451	514	BRA20:250327451
1726	M2_22:250492752	515	_
1727	CNPMF382:250370587	515	CNPMF382:250370587
1728	BGM0022taloroxo:250494242	516	_
1729	CNPMF22:250370256	516	CNPMF22:250370256
1730	CUB27:250327601	517	CUB27:250327601
1731	CPAC_1259:250492474	518	CPAC_1259:250492474
1732	CPAC_1115:250492363	519	CPAC_1115:250492363
1733	BGM0374:250581772	520	BGM0374:250581772
1734	CNPMF374:250370562	520	_
1735	CNPMF478:250370640	520	_
1736	BGM1335:250494287	521	BGM1335:250494287
1737	CNPMF1338:250372064	521	_
1738	JOSELITOA2:250581744	522	JOSELITOA2:250581744
1739	CPAC_993:250492306	523	_
1740	CPAC_992:250492305	523	_
1741	CNPMF1811:250380457	523	CNPMF1811:250380457
1742	FORMOSA_TETRAPLOIDE	523	_
1743	CPAC_771:250492166	524	CPAC_771:250492166
1744	CPAC_304:250492056	525	_
1745	CNPMF304:250370511	525	CNPMF304:250370511
1746	CNPMF336:250370513	525	_
1747	1335_24:250581824	526	1335_24:250581824
1748	TSA1411:250500482	527	TSA1411:250500482
1749	M3_63:250492827	527	_
1750	Cariri:250437887	527	_
1751	M2_23:250492760	528	M2_23:250492760
1752	TSA204:250500401	529	_
1753	CNPMF1562:250406995	529	_
1754	CNPMF1305:250372026	529	CNPMF1305:250372026
1755	BGM1542:250437882	529	_
1756	CPAC_213:250492052	530	CPAC_213:250492052
1757	7745_4wx:250581788	531	7745_4wx:250581788
1758	BRA467:250327469	532	BRA467:250327469
1759	CPAC_8:250492046	533	CPAC_8:250492046
1760	MAL63:250327630	534	MAL63:250327630
1761	M3_51:250492826	535	M3_51:250492826
1762	M3_50:250492818	536	M3_50:250492818
1763	7745_3wx:250581779	537	7745_3wx:250581779
1764	M1_67:250492605	538	M1_67:250492605
1765	CPAC_307:250492057	539	CPAC_307:250492057
1766	M2_52:250492707	540	M2_52:250492707
1767	CPAC_1063:250492325	541	_
1768	FilhaPreta:250380473	541	FilhaPreta:250380473
1769	TSA503:250494227	542	_
1770	CNPMF1440:250372199	542	CNPMF1440:250372199
1771	Serrana406:250437705	542	_
1772	COL2019:250327577	543	COL2019:250327577
1773	TSA262:250500416	544	TSA262:250500416
1774	1335_25:250581817	545	1335_25:250581817
1775	BGM2051:250581755	546	BGM2051:250581755
1776	M3_64:250492835	547	M3_64:250492835
1777	DONA_DIVA	547	_
1778	CPAC_775:250492174	548	CPAC_775:250492174
1779	M3_12:250492886	549	M3_12:250492886
1780	COL65:250327502	550	COL65:250327502
1781	BGM1304:250581732	551	BGM1304:250581732
1782	M4_62:250492946	552	_
1783	CNPMF903:250370935	552	CNPMF903:250370935
1784	CNPMF1185:250371049	552	_
1785	CNPMF842:250370965	552	_
1786	M3_24:250492887	553	M3_24:250492887
1787	COL2212:250327585	554	COL2212:250327585
1788	SC_205:250581750	555	_
1789	CHN1:250327498	555	_
1790	CNPMF1115:250371030	555	CNPMF1115:250371030
1791	CNPMF1119:250371043	555	_
1792	CPAC_860:250492201	556	CPAC_860:250492201
1793	1335_11:250581802	557	1335_11:250581802
1794	COL337:250327510	558	COL337:250327510
1795	M3_88:250492837	559	M3_88:250492837
1796	TSA232:250500411	560	_
1797	BGM1588:250494262	560	BGM1588:250494262
1798	M1_84:250492551	561	M1_84:250492551
1799	BRA997:250327485	562	_
1800	BGM1025:250437313	562	BGM1025:250437313
1801	Ac101:250494148	563	Ac101:250494148
1802	M2_65:250492716	564	_
1803	Cascuda:250380411	564	_
1804	OlhoJunto:250437624	564	_
1805	CNPMF1277:250372094	564	CNPMF1277:250372094
1806	CPAC_464:250492090	565	_
1807	CNPMF570:250370706	565	CNPMF570:250370706
1808	COL22:250327500	566	COL22:250327500
1809	CG1141_1:250327755	566	_
1810	COL1486:250327532	567	COL1486:250327532
1811	COL590:250327513	567	_
1812	M1_81:250492622	568	M1_81:250492622
1813	TSA308:250500439	569	_
1814	CNPMF1501:250372181	569	_
1815	TSA010:250437898	569	_
1816	ManipebaPreta253:250437596	569	ManipebaPreta253:250437596
1817	ManiPeba226:250437587	569	_
1818	Manipeba7:250437588	569	_
1819	Ac19:250494083	570	_
1820	CNPMF1280:250372106	570	CNPMF1280:250372106
1821	CNPMF706:250370843	570	_
1822	COL2059:250327580	571	COL2059:250327580
1823	GUA7:250327615	572	GUA7:250327615
1824	M1_82:250492630	573	M1_82:250492630
1825	TSA287:250500424	574	_
1826	BGM1349:250437359	574	BGM1349:250437359
1827	BGM1374:250437370	574	_
1828	CNPMF1377:250372147	574	_
1829	BGM1298:250437355	574	_
1830	CNPMF1308:250372038	574	_
1831	CNPMF1376:250372115	574	_
1832	CNPMF655:250370839	574	_
1833	MataNego234:250437608	574	_
1834	CNPMF651:250370827	574	_
1835	M2_80:250492741	575	M2_80:250492741
1836	CPAC_810:250492181	576	CPAC_810:250492181
1837	6437_1wx:250581797	577	6437_1wx:250581797
1838	PAR59:250327654	578	PAR59:250327654
1839	6421_5wx:250581798	579	6421_5wx:250581798
1840	COL169:250327506	580	COL169:250327506
1841	COL764:250327519	581	COL764:250327519
1842	CPAC_937:250492245	582	CPAC_937:250492245
1843	M1_5:250492584	583	M1_5:250492584
1844	AguaMorna:250500396	584	_
1845	CNPMF42:250370259	584	CNPMF42:250370259
1846	ECU68:250327608	585	ECU68:250327608
1847	CPAC_446:250492094	586	CPAC_446:250492094
1848	TSA496:250494216	587	_
1849	TSA499:250494217	587	_
1850	Saracura399:250437691	587	Saracura399:250437691
1851	BGM1765:250494290	588	_
1852	TSA461:250494195	588	_
1853	CNPMF1608:250406963	588	CNPMF1608:250406963
1854	Rosinha364:250437680	588	_
1855	CNPMF1771:250368903	588	_
1856	CNPMF1763:250368855	588	_
1857	CNPMF1764:250368856	588	_
1858	CPAC_1226:250492447	589	CPAC_1226:250492447
1859	SC_08:250581754	590	SC_08:250581754
1860	M2_79:250492733	591	M2_79:250492733
1861	CPAC_353:250492079	592	CPAC_353:250492079
1862	M2_49:250492683	593	_
1863	CPAC_319:250492059	593	_
1864	CNPMF1193:250371085	593	CNPMF1193:250371085
1865	BGM0072:250494243	594	BGM0072:250494243
1866	Salangor:250437689	594	_
1867	TSA456:250500472	595	_
1868	Boazinha359:250437485	595	Boazinha359:250437485
1869	SC_124:250581737	596	_
1870	CPAC_1217:250492436	597	_
1871	BRA846:250327481	598	_
1872	CNPMF1684:250368917	598	CNPMF1684:250368917
1873	IND48:250327622	599	IND48:250327622
1874	BRA1320:250327494	600	_
1875	BGM0954:250437237	600	BGM0954:250437237
1876	BGM0963:250437241	600	_
1877	CNPMF1718:250368898	600	_
1878	M1_76:250492582	601	M1_76:250492582
1879	TSA468:250494198	602	_
1880	NajaVermelha432:250437607	602	NajaVermelha432:250437607
1881	Platina371:250437623	602	_
1882	PlatinaItaberaba422:250437631	602	_
1883	BGM1512:250437874	602	_
1884	TSA468:250437892	602	_
1885	CPAC_328:250492067	603	CPAC_328:250492067
1886	Ac77:250494121	604	Ac77:250494121
1887	CPAC_1101:250492351	605	CPAC_1101:250492351
1888	CPAC_1148:250492371	606	CPAC_1148:250492371
1889	CPAC_569:250492112	607	CPAC_569:250492112
1890	FJI6:250327614	608	FJI6:250327614
1891	BGM1176:250581743	609	BGM1176:250581743
1892	Dimmy21:250437562	609	_
1893	COL1413:250327529	610	COL1413:250327529
1894	M2_74:250492693	611	M2_74:250492693
1895	M4_34:250492999	612	M4_34:250492999
1896	CPAC_778:250492167	613	CPAC_778:250492167
1897	M4_58:250493009	614	M4_58:250493009
1898	PAN7:250327641	615	PAN7:250327641
1899	Ac79:250494122	616	Ac79:250494122
1900	MANZTIL_199:250581735	617	_
1901	CNPMF1685:250368918	617	CNPMF1685:250368918
1902	CPAC_348:250492078	618	_
1903	CNPMF1206:250371050	618	CNPMF1206:250371050
1904	CPAC_1302:250492508	619	CPAC_1302:250492508
1905	CPAC_M5_11:250492510	620	CPAC_M5_11:250492510
1906	8109_5wx:250581766	621	8109_5wx:250581766
1907	FJI4:250327613	622	FJI4:250327613
1908	M4_84:250492932	623	M4_84:250492932
1909	CPAC_1062:250492332	624	CPAC_1062:250492332
1910	A_BRASILIA:250581741	625	A_BRASILIA:250581741
1911	CPAC_448:250492087	626	CPAC_448:250492087
1912	BRA842:250327480	627	_
1913	CNPMF98:250370334	627	CNPMF98:250370334
1914	CNPMF143:250370429	627	_
1915	TSA223:250500402	628	_
1916	BGM1550:250437388	628	BGM1550:250437388
1917	CNPMF1550:250406960	628	_
1918	ECU71:250327609	629	ECU71:250327609
1919	COL948C:250327522	630	COL948C:250327522
1920	7745_1:250581782	631	7745_1:250581782
1921	6428_1wx:250581804	632	6428_1wx:250581804
1922	IND102:250327624	633	IND102:250327624
1923	PER183:250327660	634	PER183:250327660
1924	1335_20:250581822	635	1335_20:250581822
1925	COL306:250327508	636	COL306:250327508
1926	M4_80:250492995	637	_
1927	CNPMF893:250370887	637	CNPMF893:250370887
1928	Ac1:250494068	638	_
1929	Ac50:250494103	638	_
1930	Ac13:250494080	638	_
1931	BGM0942:250437231	638	BGM0942:250437231
1932	BGM0941:250437223	638	_
1933	CNPMF779:250370902	638	_
1934	CNPMF1284:250372036	638	_
1935	CPAC_947:250492246	639	CPAC_947:250492246
1936	TSA512:250494229	640	_
1937	Var_ozinho414:250437708	640	Var_ozinho414:250437708
1938	IND2:250327620	641	IND2:250327620
1939	M2_72:250492677	642	M2_72:250492677
1940	CPAC_1373:250492477	643	_
1941	CNPMF1456:250372189	643	CNPMF1456:250372189
1942	CNPMF94:250370311	643	_
1943	CNPMF1873:250380469	643	_
1944	COL2089:250327582	644	COL2089:250327582
1945	CPAC_331:250492076	645	CPAC_331:250492076
1946	CPAC_1248:250492455	646	_
1947	CPAC_1279:250492490	646	_
1948	CNPMF1102:250371076	646	CNPMF1102:250371076
1949	BRA219:250327459	647	_
1950	CNPMF426:250370567	647	CNPMF426:250370567
1951	M4_6:250492965	648	M4_6:250492965
1952	8109_3wx:250581774	649	8109_3wx:250581774
1953	CPAC_1192:250492421	650	_
1954	CNPMF1674:250368858	650	CNPMF1674:250368858
1955	ECU150:250327612	651	ECU150:250327612
1956	PAR101:250327657	652	PAR101:250327657
1957	COL2015:250327575	653	COL2015:250327575
1958	M3_34:250492880	654	M3_34:250492880
1959	COL2387:250327591	655	COL2387:250327591
1960	COL1643:250327537	656	COL1643:250327537
1961	CPAC_813:250492183	657	CPAC_813:250492183
1962	M4_29:250492959	658	M4_29:250492959
1963	M3_58:250492882	659	M3_58:250492882
1964	PAR41:250327651	660	PAR41:250327651
1965	M3_56:250492866	661	M3_56:250492866
1966	M1_51:250492572	662	M1_51:250492572
1967	M3_57:250492874	663	M3_57:250492874
1968	M1_52:250492580	664	M1_52:250492580
1969	TSA472:250494207	665	_
1970	CNPMF1275:250372083	665	_
1971	CNPMF1360:250372043	665	CNPMF1360:250372043
1972	BrancoAipim375:250437488	665	_
1973	CNPMF161:250370420	665	_
1974	M3_55:250492858	666	M3_55:250492858
1975	M2_29:250492713	666	_
1976	BGM0433:250494252	667	_
1977	CNPMF438:250370636	667	_
1978	CNPMF1083:250371028	667	_
1979	CNPMF1333:250372052	667	CNPMF1333:250372052
1980	CNPMF1313:250372063	667	_
1981	CNPMF1344:250372077	667	_
1982	TSA281:250500430	668	_
1983	FolhaFina229:250437578	668	FolhaFina229:250437578
1984	1335_17:250581813	669	1335_17:250581813
1985	CPAC_1283:250492492	670	CPAC_1283:250492492
1986	1335_15:250581811	671	1335_15:250581811
1987	1335_15:250581812	672	1335_15:250581812
1988	BGM0017:250494241	673	BGM0017:250494241
1989	FecBranca:250380434	673	_
1990	CNPMF1865:250380468	673	_
1991	BGM2078:250437458	673	_
1992	BGM2062:250437444	673	_
1993	CNPMF1702:250368907	673	_
1994	M2_51:250492699	674	M2_51:250492699
1995	TSA505:250494228	675	_
1996	CPATSA40:250437503	675	_
1997	Manipeba408:250437595	675	Manipeba408:250437595
1998	COL2245:250327587	676	COL2245:250327587
[truncated: 1,356 more rows]

## Sheet: Supplementary Table 6a
Supplementary Table 6: GBS-all panel (GA) and GAH metadata
Genotype	Common NAme on the previous files (eder)	Common NAme on the previous files	Alex_selection	GBS_ID	GBS_ID_includingX	Geographical origin	State	City	State_city	State_city_geocodingGB	FiNAl_lat_GB	FiNAl_long_GB	FiNAl_alt_GB	Improved or landrace	Entry date	Cyanide compond	Pulp color	Skin color	Cortex color	commonName	Name	K1	K2	K3	K4	K5	K6	K7	K8	K9	K10	GroupAdmix3345_62HapMap	clones3345_62HapMap	PC1	PC2	PC3	LD1	LD2	LD3	LD4	LD5	LD6	LD7	LD8	LD9	DAPCgrp3345_62HapMap
2012-108-001	X108_001	X108_001	108_001:250437710	108_001:250437710	X108_001:250437710	Brazil	Bahia	Cruz das Almas	Bahia_Cruz das Almas	Bahia_Cruz das Almas	-12.6736	-39.1017	220	Improved variety	2012	NA	White	Light brown	NA	108_001:250437710	108_001:250437710	1e-05	1e-05	0.160724	0.703799	0.083385	1e-05	0.052032	1e-05	1e-05	1e-05	4	108_001:250437710	-3.24975	5.71405	-25.0323	-3.40592	3.49999	9.34716	-0.455081	-0.917112	-1.10575	0.612651	0.294441	0.258419	6
2012-108-003	X108_003	X108_003	108_003:250437719	108_003:250437719	X108_003:250437719	Brazil	Bahia	Cruz das Almas	Bahia_Cruz das Almas	Bahia_Cruz das Almas	-12.6736	-39.1017	220	Improved variety	2012	NA	White	Dark brown	White	108_003:250437719	108_003:250437719	1e-05	1e-05	1e-05	0.99991	1e-05	1e-05	1e-05	1e-05	1e-05	1e-05	4	108_003:250437719	-1.38908	5.21443	-30.2163	-5.10493	4.73341	14.1019	3.17644	3.69009	-3.25855	-0.399783	-0.693305	3.68974	6
2012-108-005	X108_005	X108_005	108_005:250437712	108_005:250437712	X108_005:250437712	Brazil	Bahia	Cruz das Almas	Bahia_Cruz das Almas	Bahia_Cruz das Almas	-12.6736	-39.1017	220	Improved variety	2012	NA	White	Light brown	NA	108_005:250437712	108_005:250437712	1e-05	1e-05	1e-05	0.999907	1.3e-05	1e-05	1e-05	1e-05	1e-05	1e-05	4	108_005:250437712	-1.20144	4.81633	-32.5051	-5.82866	4.68154	13.6249	2.40696	1.32093	-3.3272	2.05035	-1.54802	2.76109	6
2012-108-006	X108_006	X108_006	108_006:250437720	108_006:250437720	X108_006:250437720	Brazil	Bahia	Cruz das Almas	Bahia_Cruz das Almas	Bahia_Cruz das Almas	-12.6736	-39.1017	220	Improved variety	2012	NA	White	Light brown	NA	108_006:250437720	108_006:250437720	1e-05	1e-05	1e-05	0.99991	1e-05	1e-05	1e-05	1e-05	1e-05	1e-05	4	108_006:250437720	-1.83961	5.58942	-30.2313	-4.21253	3.68004	13.4012	2.69643	1.62558	-4.4316	1.19655	-1.87478	1.31482	6
2012-108-007	X108_007	X108_007	108_007:250437713	108_007:250437713	X108_007:250437713	Brazil	Bahia	Cruz das Almas	Bahia_Cruz das Almas	Bahia_Cruz das Almas	-12.6736	-39.1017	220	Improved variety	2012	NA	White	White	NA	108_007:250437713	108_007:250437713	1e-05	1e-05	1e-05	0.99991	1e-05	1e-05	1e-05	1e-05	1e-05	1e-05	4	108_007:250437713	-4.73151	4.25628	-31.4339	-4.42322	3.73478	14.7506	2.57791	2.41553	-4.03124	0.65448	-1.58045	2.61108	6
2012-108-009	X108_009	X108_009	108_009:250437721	108_009:250437721	X108_009:250437721	Brazil	Bahia	Cruz das Almas	Bahia_Cruz das Almas	Bahia_Cruz das Almas	-12.6736	-39.1017	220	Improved variety	2012	NA	White	Dark brown	NA	108_009:250437721	108_009:250437721	1e-05	1e-05	1e-05	0.99991	1e-05	1e-05	1e-05	1e-05	1e-05	1e-05	4	108_009:250437721	-2.11415	4.67475	-32.8501	-5.96811	5.05306	14.5989	1.55279	1.36449	-4.3727	-0.361032	-1.14699	1.48686	6
2012-108-010	X108_010	X108_010	108_010:250437714	108_010:250437714	X108_010:250437714	Brazil	Bahia	Cruz das Almas	Bahia_Cruz das Almas	Bahia_Cruz das Almas	-12.6736	-39.1017	220	Improved variety	2012	NA	White	Dark brown	NA	108_010:250437714	108_010:250437714	1e-05	1e-05	1e-05	0.99991	1e-05	1e-05	1e-05	1e-05	1e-05	1e-05	4	108_010:250437714	-4.04816	5.3199	-32.1718	-3.92489	4.55433	13.5101	1.00206	0.559366	-4.17928	1.69306	-1.67442	0.937217	6
2012-108-011	X108_011	X108_011	108_011:250437722	108_011:250437722	X108_011:250437722	Brazil	Bahia	Cruz das Almas	Bahia_Cruz das Almas	Bahia_Cruz das Almas	-12.6736	-39.1017	220	Improved variety	2012	NA	White	Dark brown	NA	108_011:250437722	108_011:250437722	1e-05	1e-05	1e-05	0.99991	1e-05	1e-05	1e-05	1e-05	1e-05	1e-05	4	108_011:250437722	2.61465	4.24779	-29.5604	-4.56638	4.61681	13.9028	2.82302	1.71242	-4.55902	0.231046	-2.70928	0.517721	6
2012-108-017	X108_017	X108_017	108_017:250437716	108_017:250437716	X108_017:250437716	Brazil	Bahia	Cruz das Almas	Bahia_Cruz das Almas	Bahia_Cruz das Almas	-12.6736	-39.1017	220	Improved variety	2012	NA	White	White	NA	108_017:250437716	108_017:250437716	1e-05	1e-05	1e-05	0.99991	1e-05	1e-05	1e-05	1e-05	1e-05	1e-05	4	108_017:250437716	-0.109308	4.95881	-29.8642	-5.41448	4.99926	14.8151	3.61156	0.790032	-5.09878	0.971851	-2.08679	1.73226	6
2012-108-018	X108_018	X108_018	108_018:250437723	108_018:250437723	X108_018:250437723	Brazil	Bahia	Cruz das Almas	Bahia_Cruz das Almas	Bahia_Cruz das Almas	-12.6736	-39.1017	220	Improved variety	2012	NA	White	Light brown	NA	108_018:250437723	108_018:250437723	1e-05	1e-05	1e-05	0.99991	1e-05	1e-05	1e-05	1e-05	1e-05	1e-05	4	108_018:250437723	1.28	4.84899	-29.9162	-5.82814	4.86906	14.3273	3.38582	0.577914	-4.24221	1.49615	-2.44364	0.47925	6
2012-108-019	X108_019	X108_019	108_019:250437724	108_019:250437724	X108_019:250437724	Brazil	Bahia	Cruz das Almas	Bahia_Cruz das Almas	Bahia_Cruz das Almas	-12.6736	-39.1017	220	Improved variety	2012	NA	White	Light brown	NA	108_019:250437724	108_019:250437724	1e-05	1e-05	1e-05	0.99991	1e-05	1e-05	1e-05	1e-05	1e-05	1e-05	4	108_019:250437724	-1.53738	5.47357	-30.1662	-5.18886	5.02293	15.6204	3.21535	2.44579	-4.059	2.90717	-3.54333	1.28905	6
2012-108-020	X108_020	X108_020	108_020:250437717	108_020:250437717	X108_020:250437717	Brazil	Bahia	Cruz das Almas	Bahia_Cruz das Almas	Bahia_Cruz das Almas	-12.6736	-39.1017	220	Improved variety	2012	NA	White	Light brown	White	108_020:250437717	108_020:250437717	1e-05	1e-05	1e-05	0.99991	1e-05	1e-05	1e-05	1e-05	1e-05	1e-05	4	108_020:250437717	0.483962	4.01796	-29.6593	-4.96941	4.77173	14.1057	1.46045	1.48616	-4.02893	1.99257	-1.73207	0.511151	6
2012-108-021	X108_021	X108_021	108_021:250437725	108_021:250437725	X108_021:250437725	Brazil	Bahia	Cruz das Almas	Bahia_Cruz das Almas	Bahia_Cruz das Almas	-12.6736	-39.1017	220	Improved variety	2012	NA	White	Light brown	NA	108_021:250437725	108_021:250437725	1e-05	1e-05	1e-05	0.993778	0.006142	1e-05	1e-05	1e-05	1e-05	1e-05	4	108_021:250437725	3.00027	4.42657	-29.6968	-5.71822	4.28997	13.6938	2.46778	2.88405	-3.65551	1.59809	-2.28117	0.991215	6
2012-108-022	X108_022	X108_022	108_022:250437718	108_022:250437718	X108_022:250437718	Brazil	Bahia	Cruz das Almas	Bahia_Cruz das Almas	Bahia_Cruz das Almas	-12.6736	-39.1017	220	Improved variety	2012	NA	White	Light brown	NA	108_022:250437718	108_022:250437718	1e-05	1e-05	1e-05	0.99991	1e-05	1e-05	1e-05	1e-05	1e-05	1e-05	4	108_022:250437718	3.85515	3.87766	-31.9821	-6.21687	5.21767	14.1161	1.59219	0.63878	-4.30686	1.12075	-2.35665	0.0681117	6
2012-108-023	X108_023	X108_023	108_023:250437726	108_023:250437726	X108_023:250437726	Brazil	Bahia	Cruz das Almas	Bahia_Cruz das Almas	Bahia_Cruz das Almas	-12.6736	-39.1017	220	Improved variety	2012	NA	White	Dark brown	NA	108_023:250437726	108_023:250437726	1e-05	1e-05	1e-05	0.99991	1e-05	1e-05	1e-05	1e-05	1e-05	1e-05	4	108_023:250437726	-3.38918	4.6281	-32.5627	-5.1289	4.58573	14.495	1.76978	1.40475	-4.71587	0.769813	-1.90493	2.06472	6
2012-108-025	X108_025	X108_025	108_025:250437727	108_025:250437727	X108_025:250437727	Brazil	Bahia	Cruz das Almas	Bahia_Cruz das Almas	Bahia_Cruz das Almas	-12.6736	-39.1017	220	Improved variety	2012	NA	White	Dark brown	White	108_025:250437727	108_025:250437727	1e-05	1e-05	1e-05	0.99991	1e-05	1e-05	1e-05	1e-05	1e-05	1e-05	4	108_025:250437727	-2.23662	5.80371	-31.5967	-4.40528	4.11619	14.4982	3.35344	1.66494	-4.44032	0.742336	-0.87216	2.02639	6
2012-108-027	X108_027	X108_027	108_027:250437735	108_027:250437735	X108_027:250437735	Brazil	Bahia	Cruz das Almas	Bahia_Cruz das Almas	Bahia_Cruz das Almas	-12.6736	-39.1017	220	Improved variety	2012	NA	White	Dark brown	NA	108_027:250437735	108_027:250437735	1e-05	1e-05	1e-05	0.99991	1e-05	1e-05	1e-05	1e-05	1e-05	1e-05	4	108_027:250437735	0.866757	4.26353	-31.612	-5.41436	5.26983	14.7931	2.18366	1.60439	-4.35297	1.93688	-1.88324	1.84038	6
2012-108-028	X108_028	X108_028	108_028:250437728	108_028:250437728	X108_028:250437728	Brazil	Bahia	Cruz das Almas	Bahia_Cruz das Almas	Bahia_Cruz das Almas	-12.6736	-39.1017	220	Improved variety	2012	NA	White	Dark brown	NA	108_028:250437728	108_028:250437728	1e-05	1e-05	1e-05	0.99991	1e-05	1e-05	1e-05	1e-05	1e-05	1e-05	4	108_028:250437728	-3.16328	4.68392	-29.8596	-4.66867	4.04338	12.2172	3.85745	2.52257	-3.69192	-0.201146	-1.77125	2.41424	6
2012-108-029	X108_029	X108_029	108_029:250437736	108_029:250437736	X108_029:250437736	Brazil	Bahia	Cruz das Almas	Bahia_Cruz das Almas	Bahia_Cruz das Almas	-12.6736	-39.1017	220	Improved variety	2012	NA	White	Dark brown	NA	108_029:250437736	108_029:250437736	1e-05	1e-05	1e-05	0.994752	0.005164	1e-05	1e-05	1e-05	1.4e-05	1e-05	4	108_029:250437736	3.3855	3.7416	-31.4009	-5.57137	5.43585	15.3938	2.31892	0.736078	-4.36247	2.49313	-2.2497	2.67356	6
2012-108-031	X108_031	X108_031	108_031:250437737	108_031:250437737	X108_031:250437737	Brazil	Bahia	Cruz das Almas	Bahia_Cruz das Almas	Bahia_Cruz das Almas	-12.6736	-39.1017	220	Improved variety	2012	NA	White	Light brown	NA	108_031:250437737	108_031:250437737	1e-05	1e-05	1e-05	0.99991	1e-05	1e-05	1e-05	1e-05	1e-05	1e-05	4	108_031:250437737	-4.43363	4.44139	-33.9604	-4.78454	4.64229	15.8906	1.87916	1.29217	-4.20585	-0.14585	-2.28212	1.28619	6
2012-108-032	X108_032	X108_032	108_032:250437730	108_032:250437730	X108_032:250437730	Brazil	Bahia	Cruz das Almas	Bahia_Cruz das Almas	Bahia_Cruz das Almas	-12.6736	-39.1017	220	Improved variety	2012	NA	White	Light brown	NA	108_032:250437730	108_032:250437730	1e-05	1e-05	1e-05	0.957323	0.042597	1e-05	1e-05	1e-05	1e-05	1e-05	4	108_032:250437730	3.02045	5.73604	-29.4765	-4.69733	4.29312	13.1357	2.85799	1.41379	-3.88344	-0.166021	-1.24581	2.01537	6
2012-108-034	X108_034	X108_034	108_034:250437731	108_034:250437731	X108_034:250437731	Brazil	Bahia	Cruz das Almas	Bahia_Cruz das Almas	Bahia_Cruz das Almas	-12.6736	-39.1017	220	Improved variety	2012	NA	White	Light brown	NA	108_034:250437731	108_034:250437731	1e-05	1e-05	1e-05	0.99991	1e-05	1e-05	1e-05	1e-05	1e-05	1e-05	4	108_034:250437731	2.13642	3.96639	-30.8388	-4.63859	4.56359	15.2184	1.96167	3.12763	-3.92371	1.84237	-2.93842	1.05582	6
2012-108-035	X108_035	X108_035	108_035:250437739	108_035:250437739	X108_035:250437739	Brazil	Bahia	Cruz das Almas	Bahia_Cruz das Almas	Bahia_Cruz das Almas	-12.6736	-39.1017	220	Improved variety	2012	NA	White	Light brown	NA	108_035:250437739	108_035:250437739	1e-05	1e-05	1e-05	0.99991	1e-05	1e-05	1e-05	1e-05	1e-05	1e-05	4	108_035:250437739	-0.219664	5.29978	-30.6671	-5.23275	4.51571	14.6247	2.58745	2.77672	-4.39685	1.2597	-1.21344	3.06927	6
2012-108-036	X108_036	X108_036	108_036:250437732	108_036:250437732	X108_036:250437732	Brazil	Bahia	Cruz das Almas	Bahia_Cruz das Almas	Bahia_Cruz das Almas	-12.6736	-39.1017	220	Improved variety	2012	NA	White	Dark brown	NA	108_036:250437732	108_036:250437732	1e-05	1e-05	1e-05	0.999905	1.5e-05	1e-05	1e-05	1e-05	1e-05	1e-05	4	108_036:250437732	1.80164	4.57455	-31.1826	-6.15107	5.50031	15.3137	2.70336	3.17535	-3.38525	1.90586	-3.23989	3.76469	6
2012-108-037	X108_037	X108_037	108_037:250437740	108_037:250437740	X108_037:250437740	Brazil	Bahia	Cruz das Almas	Bahia_Cruz das Almas	Bahia_Cruz das Almas	-12.6736	-39.1017	220	Improved variety	2012	NA	White	Dark brown	NA	108_037:250437740	108_037:250437740	1e-05	1e-05	1e-05	0.99991	1e-05	1e-05	1e-05	1e-05	1e-05	1e-05	4	108_037:250437740	-2.96103	5.87887	-31.7239	-5.52267	4.63987	14.6998	3.68701	1.74894	-3.99664	1.55786	-0.799508	2.80595	6
2012-108-038	X108_038	X108_038	108_038:250437733	108_038:250437733	X108_038:250437733	Brazil	Bahia	Cruz das Almas	Bahia_Cruz das Almas	Bahia_Cruz das Almas	-12.6736	-39.1017	220	Improved variety	2012	NA	White	Light brown	NA	108_038:250437733	108_038:250437733	1e-05	1e-05	1e-05	0.999904	1.5e-05	1e-05	1e-05	1e-05	1.1e-05	1e-05	4	108_038:250437733	-1.35398	4.97464	-29.8861	-5.3303	5.19207	16.3969	4.04296	1.14348	-3.88694	0.997208	-1.18311	1.50023	6
2012-108-039	X108_039	X108_039	108_039:250437741	108_039:250437741	X108_039:250437741	Brazil	Bahia	Cruz das Almas	Bahia_Cruz das Almas	Bahia_Cruz das Almas	-12.6736	-39.1017	220	Improved variety	2012	NA	White	Light brown	NA	108_039:250437741	108_039:250437741	1e-05	1e-05	1e-05	0.997509	0.00241	1.1e-05	1e-05	1e-05	1e-05	1e-05	4	108_039:250437741	1.69186	5.45007	-28.1113	-4.70125	3.97835	13.9357	2.22199	1.55635	-3.78042	1.85924	-0.916769	2.38399	6
2012-108-040	X108_040	X108_040	108_040:250437734	108_040:250437734	X108_040:250437734	Brazil	Bahia	Cruz das Almas	Bahia_Cruz das Almas	Bahia_Cruz das Almas	-12.6736	-39.1017	220	Improved variety	2012	NA	White	Dark brown	NA	108_040:250437734	108_040:250437734	1e-05	1e-05	1e-05	0.272333	0.274954	1e-05	1e-05	1e-05	0.452643	1e-05	9	108_040:250437734	-17.1251	9.52748	-11.4127	-1.88299	1.11226	2.46291	1.21161	2.31263	-0.253623	0.74568	2.72117	3.83281	5
2012-108-041	X108_041	X108_041	108_041:250437742	108_041:250437742	X108_041:250437742	Brazil	Bahia	Cruz das Almas	Bahia_Cruz das Almas	Bahia_Cruz das Almas	-12.6736	-39.1017	220	Improved variety	2012	NA	White	Dark brown	NA	108_041:250437742	108_041:250437742	1e-05	1e-05	1e-05	0.99991	1e-05	1e-05	1e-05	1e-05	1e-05	1e-05	4	108_041:250437742	0.28593	4.16619	-30.9443	-4.75364	4.6811	14.9025	3.38717	2.66238	-4.79481	1.55671	-2.66515	1.16784	6
2012-108-043	X108_043	X108_043	108_043:250437751	108_043:250437751	X108_043:250437751	Brazil	Bahia	Cruz das Almas	Bahia_Cruz das Almas	Bahia_Cruz das Almas	-12.6736	-39.1017	220	Improved variety	2012	NA	White	Dark brown	NA	108_043:250437751	108_043:250437751	1e-05	1e-05	1e-05	0.99991	1e-05	1e-05	1e-05	1e-05	1e-05	1e-05	4	108_043:250437751	-0.72313	5.18695	-30.5261	-4.58175	4.03389	12.9053	2.54735	1.22566	-3.84433	0.982825	-0.598711	0.866555	6
2012-108-044	X108_044	X108_044	108_044:250437744	108_044:250437744	X108_044:250437744	Brazil	Bahia	Cruz das Almas	Bahia_Cruz das Almas	Bahia_Cruz das Almas	-12.6736	-39.1017	220	Improved variety	2012	NA	White	Dark brown	NA	108_044:250437744	108_044:250437744	1e-05	1e-05	1e-05	0.977819	0.022101	1e-05	1e-05	1e-05	1e-05	1e-05	4	108_044:250437744	2.92874	5.53028	-29.4985	-3.37571	3.97395	13.1862	2.84204	2.08502	-4.53746	0.271433	-2.69855	1.5327	6
2012-108-045	X108_045	X108_045	108_045:250437752	108_045:250437752	X108_045:250437752	Brazil	Bahia	Cruz das Almas	Bahia_Cruz das Almas	Bahia_Cruz das Almas	-12.6736	-39.1017	220	Improved variety	2012	NA	White	Dark brown	NA	108_045:250437752	108_045:250437752	1e-05	1e-05	1e-05	0.999902	1e-05	1.8e-05	1e-05	1e-05	1e-05	1e-05	4	108_045:250437752	-5.19337	5.55256	-33.6658	-5.13093	4.85513	14.7868	1.64783	1.31433	-4.08284	0.362028	-1.52456	1.00673	6
2012-108-046	X108_046	X108_046	108_046:250437745	108_046:250437745	X108_046:250437745	Brazil	Bahia	Cruz das Almas	Bahia_Cruz das Almas	Bahia_Cruz das Almas	-12.6736	-39.1017	220	Improved variety	2012	NA	White	Light brown	NA	108_046:250437745	108_046:250437745	1e-05	1e-05	1e-05	0.999908	1e-05	1e-05	1e-05	1e-05	1.2e-05	1e-05	4	108_046:250437745	-2.55874	7.12813	-27.781	-4.14571	4.23809	14.5802	3.03962	2.04759	-4.29161	0.723349	-2.26562	1.74657	6
2012-108-047	X108_047	X108_047	108_047:250437753	108_047:250437753	X108_047:250437753	Brazil	Bahia	Cruz das Almas	Bahia_Cruz das Almas	Bahia_Cruz das Almas	-12.6736	-39.1017	220	Improved variety	2012	NA	White	Dark brown	NA	108_047:250437753	108_047:250437753	1e-05	1e-05	1e-05	0.99991	1e-05	1e-05	1e-05	1e-05	1e-05	1e-05	4	108_047:250437753	1.65901	4.21627	-28.7923	-5.11572	5.20117	14.3798	2.50062	1.65726	-5.06099	0.674929	-2.21175	1.02919	6
2012-108-049	X108_049	X108_049	108_049:250437754	108_049:250437754	X108_049:250437754	Brazil	Bahia	Cruz das Almas	Bahia_Cruz das Almas	Bahia_Cruz das Almas	-12.6736	-39.1017	220	Improved variety	2012	NA	White	Dark brown	NA	108_049:250437754	108_049:250437754	1e-05	1e-05	1e-05	0.999905	1.5e-05	1e-05	1e-05	1e-05	1e-05	1e-05	4	108_049:250437754	-0.534803	6.81358	-29.3274	-5.70596	5.32464	12.5646	2.98507	2.20149	-3.9144	-0.0555109	-1.29924	0.253123	6
2012-108-050	X108_050	X108_050	108_050:250437747	108_050:250437747	X108_050:250437747	Brazil	Bahia	Cruz das Almas	Bahia_Cruz das Almas	Bahia_Cruz das Almas	-12.6736	-39.1017	220	Improved variety	2012	NA	White	Dark brown	NA	108_050:250437747	108_050:250437747	1e-05	1e-05	1e-05	0.999907	1.3e-05	1e-05	1e-05	1e-05	1e-05	1e-05	4	108_050:250437747	-2.90053	5.40889	-31.6429	-4.12745	4.54215	12.4696	1.50053	0.660945	-4.29499	0.492179	-1.56509	1.95567	6
2012-108-051	X108_051	X108_051	108_051:250437755	108_051:250437755	X108_051:250437755	Brazil	Bahia	Cruz das Almas	Bahia_Cruz das Almas	Bahia_Cruz das Almas	-12.6736	-39.1017	220	Improved variety	2012	NA	White	Dark brown	NA	108_051:250437755	108_051:250437755	1e-05	1e-05	1e-05	0.99991	1e-05	1e-05	1e-05	1e-05	1e-05	1e-05	4	108_051:250437755	-1.7402	5.30663	-28.7684	-5.51682	5.21987	14.9637	2.06144	1.83147	-4.25665	0.82229	-2.86986	2.1375	6
2012-108-052	X108_052	X108_052	108_052:250437748	108_052:250437748	X108_052:250437748	Brazil	Bahia	Cruz das Almas	Bahia_Cruz das Almas	Bahia_Cruz das Almas	-12.6736	-39.1017	220	Improved variety	2012	NA	White	Dark brown	NA	108_052:250437748	108_052:250437748	1e-05	1e-05	1e-05	0.99991	1e-05	1e-05	1e-05	1e-05	1e-05	1e-05	4	108_052:250437748	2.61909	5.36001	-31.041	-4.73055	5.44504	15.1086	3.21316	1.59945	-4.36618	2.64206	-1.39791	1.65975	6
2012-108-053	X108_053	X108_053	108_053:250437756	108_053:250437756	X108_053:250437756	Brazil	Bahia	Cruz das Almas	Bahia_Cruz das Almas	Bahia_Cruz das Almas	-12.6736	-39.1017	220	Improved variety	2012	NA	White	Dark brown	NA	108_053:250437756	108_053:250437756	1e-05	1e-05	1e-05	0.999902	1.8e-05	1e-05	1e-05	1e-05	1e-05	1e-05	4	108_053:250437756	3.19281	4.42837	-30.281	-5.27392	4.31609	13.7901	3.28236	0.798811	-2.70305	1.2706	-2.97431	1.05206	6
2012-108-054	X108_054	X108_054	108_054:250437749	108_054:250437749	X108_054:250437749	Brazil	Bahia	Cruz das Almas	Bahia_Cruz das Almas	Bahia_Cruz das Almas	-12.6736	-39.1017	220	Improved variety	2012	NA	White	Dark brown	NA	108_054:250437749	108_054:250437749	1e-05	1e-05	1e-05	0.99991	1e-05	1e-05	1e-05	1e-05	1e-05	1e-05	4	108_054:250437749	-2.265	4.48781	-31.3396	-5.34993	3.92703	13.9869	3.67159	1.51725	-4.67675	1.06537	-2.18993	1.85886	6
2012-108-055	X108_055	X108_055	108_055:250437757	108_055:250437757	X108_055:250437757	Brazil	Bahia	Cruz das Almas	Bahia_Cruz das Almas	Bahia_Cruz das Almas	-12.6736	-39.1017	220	Improved variety	2012	NA	White	Dark brown	NA	108_055:250437757	108_055:250437757	1e-05	1e-05	1e-05	0.99991	1e-05	1e-05	1e-05	1e-05	1e-05	1e-05	4	108_055:250437757	-4.60257	4.67001	-34.1546	-5.24576	5.49874	15.7357	1.81539	2.17258	-4.94409	1.19349	-2.60055	2.39049	6
2012-108-057	X108_057	X108_057	108_057:250437750	108_057:250437750	X108_057:250437750	Brazil	Bahia	Cruz das Almas	Bahia_Cruz das Almas	Bahia_Cruz das Almas	-12.6736	-39.1017	220	Improved variety	2012	NA	White	Dark brown	NA	108_057:250437750	108_057:250437750	1e-05	1e-05	1e-05	0.980235	0.019685	1e-05	1e-05	1e-05	1e-05	1e-05	4	108_057:250437750	1.25743	5.38676	-31.4871	-4.59731	4.93543	13.8587	2.08129	1.49859	-4.13279	1.44497	-2.18748	1.94482	6
2012-108-059	X108_059	X108_059	108_059:250437758	108_059:250437758	X108_059:250437758	Brazil	Bahia	Cruz das Almas	Bahia_Cruz das Almas	Bahia_Cruz das Almas	-12.6736	-39.1017	220	Improved variety	2012	NA	White	Light brown	NA	108_059:250437758	108_059:250437758	1e-05	1e-05	1e-05	0.99991	1e-05	1e-05	1e-05	1e-05	1e-05	1e-05	4	108_059:250437758	1.94754	4.25709	-31.1769	-4.55117	5.17339	14.3572	1.04595	1.45497	-4.3823	1.63553	-1.76608	1.40651	6
2012-108-060	X108_060	X108_060	108_060:250437759	108_060:250437759	X108_060:250437759	Brazil	Bahia	Cruz das Almas	Bahia_Cruz das Almas	Bahia_Cruz das Almas	-12.6736	-39.1017	220	Improved variety	2012	NA	White	Light brown	NA	108_060:250437759	108_060:250437759	1e-05	1e-05	1e-05	0.995599	0.004321	1e-05	1e-05	1e-05	1e-05	1e-05	4	108_060:250437759	1.70248	4.82225	-28.8776	-4.69048	4.69503	14.4158	0.738662	1.52479	-4.2179	2.02613	-2.0214	1.01211	6
2012-108-061	X108_061	X108_061	108_061:250437767	108_061:250437767	X108_061:250437767	Brazil	Bahia	Cruz das Almas	Bahia_Cruz das Almas	Bahia_Cruz das Almas	-12.6736	-39.1017	220	Improved variety	2012	NA	White	Light brown	NA	108_061:250437767	108_061:250437767	1e-05	1e-05	1e-05	0.99991	1e-05	1e-05	1e-05	1e-05	1e-05	1e-05	4	108_061:250437767	-2.67903	4.08782	-34.3577	-5.47802	4.2802	15.56	2.68905	1.47916	-5.43159	1.96787	-1.75623	1.12363	6
2012-108-062	X108_062	X108_062	108_062:250437760	108_062:250437760	X108_062:250437760	Brazil	Bahia	Cruz das Almas	Bahia_Cruz das Almas	Bahia_Cruz das Almas	-12.6736	-39.1017	220	Improved variety	2012	NA	White	Dark brown	NA	108_062:250437760	108_062:250437760	1e-05	1e-05	1e-05	0.99991	1e-05	1e-05	1e-05	1e-05	1e-05	1e-05	4	108_062:250437760	0.91485	3.32253	-32.4748	-5.71411	4.46478	14.5678	0.605149	1.49654	-4.67867	-0.463046	-2.43973	0.631845	6
2012-108-063	X108_063	X108_063	108_063:250437768	108_063:250437768	X108_063:250437768	Brazil	Bahia	Cruz das Almas	Bahia_Cruz das Almas	Bahia_Cruz das Almas	-12.6736	-39.1017	220	Improved variety	2012	NA	White	Light brown	White	108_063:250437768	108_063:250437768	1e-05	1e-05	1.1e-05	0.999909	1e-05	1e-05	1e-05	1e-05	1e-05	1e-05	4	108_063:250437768	3.5862	4.99887	-29.515	-4.67498	4.25479	15.4596	1.51302	2.26523	-3.45909	2.73916	-3.70513	-0.452837	6
2012-108-064	X108_064	X108_064	108_064:250437761	108_064:250437761	X108_064:250437761	Brazil	Bahia	Cruz das Almas	Bahia_Cruz das Almas	Bahia_Cruz das Almas	-12.6736	-39.1017	220	Improved variety	2012	NA	White	White	NA	108_064:250437761	108_064:250437761	1e-05	1e-05	1e-05	0.999388	0.00053	1.2e-05	1e-05	1e-05	1e-05	1e-05	4	108_064:250437761	1.83788	4.89986	-29.8384	-5.32173	4.63273	13.7443	2.5768	1.44312	-4.00162	0.3254	-2.72144	1.81932	6
2012-108-065	X108_065	X108_065	108_065:250437769	108_065:250437769	X108_065:250437769	Brazil	Bahia	Cruz das Almas	Bahia_Cruz das Almas	Bahia_Cruz das Almas	-12.6736	-39.1017	220	Improved variety	2012	NA	White	Dark brown	NA	108_065:250437769	108_065:250437769	1e-05	1e-05	1e-05	0.99991	1e-05	1e-05	1e-05	1e-05	1e-05	1e-05	4	108_065:250437769	-1.70555	4.96722	-30.116	-5.16579	5.12374	13.6462	1.7321	-0.236987	-5.3463	0.435064	-1.3533	2.88747	6
2012-108-070	X108_070	X108_070	108_070:250437762	108_070:250437762	X108_070:250437762	Brazil	Bahia	Cruz das Almas	Bahia_Cruz das Almas	Bahia_Cruz das Almas	-12.6736	-39.1017	220	Improved variety	2012	NA	White	Light brown	NA	108_070:250437762	108_070:250437762	1e-05	1e-05	1e-05	0.994109	0.005811	1e-05	1e-05	1e-05	1e-05	1e-05	4	108_070:250437762	4.00435	4.19595	-29.3855	-5.2155	4.34027	15.6967	2.35775	0.45951	-3.0223	2.29854	-2.69147	0.501119	6
2012-108-071	X108_071	X108_071	108_071:250437770	108_071:250437770	X108_071:250437770	Brazil	Bahia	Cruz das Almas	Bahia_Cruz das Almas	Bahia_Cruz das Almas	-12.6736	-39.1017	220	Improved variety	2012	NA	White	Dark brown	NA	108_071:250437770	108_071:250437770	1e-05	1e-05	1e-05	0.99991	1e-05	1e-05	1e-05	1e-05	1e-05	1e-05	4	108_071:250437770	0.45582	4.46765	-33.6248	-5.07544	4.22929	11.8777	1.43668	1.32503	-4.49403	1.30598	-0.435779	-0.444119	6
2012-108-072	X108_072	X108_072	108_072:250437763	108_072:250437763	X108_072:250437763	Brazil	Bahia	Cruz das Almas	Bahia_Cruz das Almas	Bahia_Cruz das Almas	-12.6736	-39.1017	220	Improved variety	2012	NA	White	Light brown	NA	108_072:250437763	108_072:250437763	1e-05	1e-05	1e-05	0.99991	1e-05	1e-05	1e-05	1e-05	1e-05	1e-05	4	108_072:250437763	-1.22991	4.44237	-33.2023	-5.69796	4.66135	14.3491	1.71433	1.37132	-4.96942	0.521442	-1.65407	1.37116	6
2012-108-073	X108_073	X108_073	108_073:250437771	108_073:250437771	X108_073:250437771	Brazil	Bahia	Cruz das Almas	Bahia_Cruz das Almas	Bahia_Cruz das Almas	-12.6736	-39.1017	220	Improved variety	2012	NA	White	Dark brown	NA	108_073:250437771	108_073:250437771	1e-05	1e-05	1e-05	0.99991	1e-05	1e-05	1e-05	1e-05	1e-05	1e-05	4	108_073:250437771	2.83558	3.67501	-32.9103	-5.34133	5.87779	15.0227	1.41385	2.43471	-4.61014	1.74478	-2.01377	1.60592	6
2012-108-074	X108_074	X108_074	108_074:250437764	108_074:250437764	X108_074:250437764	Brazil	Bahia	Cruz das Almas	Bahia_Cruz das Almas	Bahia_Cruz das Almas	-12.6736	-39.1017	220	Improved variety	2012	NA	White	Dark brown	NA	108_074:250437764	108_074:250437764	1e-05	1e-05	1e-05	0.99991	1e-05	1e-05	1e-05	1e-05	1e-05	1e-05	4	108_074:250437764	-3.98017	4.70686	-34.081	-4.61848	5.32008	14.4693	2.03657	2.13128	-4.42528	1.94333	-1.35244	2.73782	6
2012-108-075	X108_075	X108_075	108_075:250437772	108_075:250437772	X108_075:250437772	Brazil	Bahia	Cruz das Almas	Bahia_Cruz das Almas	Bahia_Cruz das Almas	-12.6736	-39.1017	220	Improved variety	2012	NA	White	Dark brown	NA	108_075:250437772	108_075:250437772	1e-05	1e-05	1e-05	0.999902	1.4e-05	1e-05	1e-05	1.3e-05	1e-05	1e-05	4	108_075:250437772	-0.362761	6.35541	-29.6293	-4.0573	4.31509	12.2076	0.223597	1.25812	-3.03205	0.780466	-1.02428	1.43906	6
2012-108-076	X108_076	X108_076	108_076:250437765	108_076:250437765	X108_076:250437765	Brazil	Bahia	Cruz das Almas	Bahia_Cruz das Almas	Bahia_Cruz das Almas	-12.6736	-39.1017	220	Improved variety	2012	NA	White	Light brown	NA	108_076:250437765	108_076:250437765	1e-05	1e-05	1e-05	0.999909	1e-05	1e-05	1.1e-05	1e-05	1e-05	1e-05	4	108_076:250437765	-4.30178	3.29911	-32.0273	-5.53222	5.77815	14.9773	1.79969	1.37545	-5.16954	0.838132	-1.51187	3.52522	6
2012-108-079	X108_079	X108_079	108_079:250437773	108_079:250437773	X108_079:250437773	Brazil	Bahia	Cruz das Almas	Bahia_Cruz das Almas	Bahia_Cruz das Almas	-12.6736	-39.1017	220	Improved variety	2012	NA	White	Dark brown	NA	108_079:250437773	108_079:250437773	1e-05	1.2e-05	1.2e-05	0.9999	1.6e-05	1e-05	1e-05	1e-05	1e-05	1e-05	4	108_079:250437773	-6.30664	6.19587	-33.3878	-5.61407	5.08506	13.8878	3.13308	1.04436	-5.99643	1.2984	-1.84521	1.29972	6
2012-108-080	X108_080	X108_080	108_080:250437766	108_080:250437766	X108_080:250437766	Brazil	Bahia	Cruz das Almas	Bahia_Cruz das Almas	Bahia_Cruz das Almas	-12.6736	-39.1017	220	Improved variety	2012	NA	White	Light brown	NA	108_080:250437766	108_080:250437766	1e-05	1e-05	1e-05	0.999906	1.4e-05	1e-05	1e-05	1e-05	1e-05	1e-05	4	108_080:250437766	-2.00869	3.1497	-34.2422	-5.31785	4.59922	12.9706	1.49261	0.98946	-5.30857	1.93516	-1.44656	0.230294	6
2012-108-081	X108_081	X108_081	108_081:250437774	108_081:250437774	X108_081:250437774	Brazil	Bahia	Cruz das Almas	Bahia_Cruz das Almas	Bahia_Cruz das Almas	-12.6736	-39.1017	220	Improved variety	2012	NA	White	Dark brown	NA	108_081:250437774	108_081:250437774	1e-05	1e-05	1e-05	0.99991	1e-05	1e-05	1e-05	1e-05	1e-05	1e-05	4	108_081:250437774	-4.89039	5.15417	-31.1137	-4.1111	4.90639	15.1576	1.79096	0.636142	-6.89378	-0.0624832	-2.4436	2.36864	6
2012-108-087	X108_087	X108_087	108_087:250437814	108_087:250437814	X108_087:250437814	Brazil	Bahia	Cruz das Almas	Bahia_Cruz das Almas	Bahia_Cruz das Almas	-12.6736	-39.1017	220	Improved variety	2012	NA	White	Light brown	NA	108_087:250437814	108_087:250437814	1e-05	1e-05	1e-05	0.99991	1e-05	1e-05	1e-05	1e-05	1e-05	1e-05	4	108_087:250437814	0.601488	5.42217	-30.0263	-4.84659	4.55574	13.9164	2.56582	2.55223	-5.05612	0.73095	-0.924933	2.54754	6
2012-108-088	X108_088	X108_088	108_088:250437807	108_088:250437807	X108_088:250437807	Brazil	Bahia	Cruz das Almas	Bahia_Cruz das Almas	Bahia_Cruz das Almas	-12.6736	-39.1017	220	Improved variety	2012	NA	White	Light brown	NA	108_088:250437807	108_088:250437807	1e-05	1e-05	1e-05	0.99991	1e-05	1e-05	1e-05	1e-05	1e-05	1e-05	4	108_088:250437807	-0.00920133	5.67033	-30.5511	-5.47945	3.82471	13.1647	4.14395	1.81281	-5.23558	0.282123	-1.1532	0.496703	6
2012-108-090	X108_090	X108_090	108_090:250437808	108_090:250437808	X108_090:250437808	Brazil	Bahia	Cruz das Almas	Bahia_Cruz das Almas	Bahia_Cruz das Almas	-12.6736	-39.1017	220	Improved variety	2012	NA	White	White	NA	108_090:250437808	108_090:250437808	1e-05	1e-05	1e-05	0.99991	1e-05	1e-05	1e-05	1e-05	1e-05	1e-05	4	108_090:250437808	-0.461446	5.72576	-32.017	-5.98593	4.30406	13.2936	1.79646	1.90232	-3.68571	1.4952	-0.0153013	2.02532	6
2012-108-091	X108_091	X108_091	108_091:250437816	108_091:250437816	X108_091:250437816	Brazil	Bahia	Cruz das Almas	Bahia_Cruz das Almas	Bahia_Cruz das Almas	-12.6736	-39.1017	220	Improved variety	2012	NA	White	Dark brown	NA	108_091:250437816	108_091:250437816	1e-05	1e-05	1e-05	0.99991	1e-05	1e-05	1e-05	1e-05	1e-05	1e-05	4	108_091:250437816	-0.633098	5.32811	-30.7761	-5.24309	5.22982	12.7214	4.20878	1.89594	-4.67992	1.24096	-2.32127	1.02628	6
2012-108-092	X108_092	X108_092	108_092:250437809	108_092:250437809	X108_092:250437809	Brazil	Bahia	Cruz das Almas	Bahia_Cruz das Almas	Bahia_Cruz das Almas	-12.6736	-39.1017	220	Improved variety	2012	NA	White	Dark brown	NA	108_092:250437809	108_092:250437809	1e-05	1e-05	1e-05	0.99991	1e-05	1e-05	1e-05	1e-05	1e-05	1e-05	4	108_092:250437809	1.68624	5.19246	-32.8328	-5.3704	4.7545	12.866	3.00668	1.94974	-4.31164	0.228426	-2.55131	1.97142	6
2012-108-093	X108_093	X108_093	108_093:250437817	108_093:250437817	X108_093:250437817	Brazil	Bahia	Cruz das Almas	Bahia_Cruz das Almas	Bahia_Cruz das Almas	-12.6736	-39.1017	220	Improved variety	2012	NA	White	Dark brown	NA	108_093:250437817	108_093:250437817	1e-05	1e-05	1.2e-05	0.999899	1.9e-05	1e-05	1e-05	1e-05	1e-05	1e-05	4	108_093:250437817	-0.522593	5.31385	-33.5968	-6.31429	4.71606	13.2539	0.962548	0.96074	-4.01787	1.2063	-0.817253	1.80212	6
2012-108-095	X108_095	X108_095	108_095:250437810	108_095:250437810	X108_095:250437810	Brazil	Bahia	Cruz das Almas	Bahia_Cruz das Almas	Bahia_Cruz das Almas	-12.6736	-39.1017	220	Improved variety	2012	NA	White	Dark brown	NA	108_095:250437810	108_095:250437810	1e-05	1e-05	1e-05	0.99991	1e-05	1e-05	1e-05	1e-05	1e-05	1e-05	4	108_095:250437810	-1.30471	4.41345	-33.0279	-6.09111	3.73468	14.3807	3.21343	1.53782	-4.11231	2.09014	-2.96851	1.19852	6
2012-108-097	X108_097	X108_097	108_097:250437818	108_097:250437818	X108_097:250437818	Brazil	Bahia	Cruz das Almas	Bahia_Cruz das Almas	Bahia_Cruz das Almas	-12.6736	-39.1017	220	Improved variety	2012	NA	White	Light brown	NA	108_097:250437818	108_097:250437818	1e-05	1e-05	1e-05	0.99991	1e-05	1e-05	1e-05	1e-05	1e-05	1e-05	4	108_097:250437818	3.5658	4.47653	-25.9253	-4.09964	4.41975	14.2841	1.25162	0.555398	-4.81135	0.889422	-1.62667	1.27717	6
2012-108-098	X108_098	X108_098	108_098:250437811	108_098:250437811	X108_098:250437811	Brazil	Bahia	Cruz das Almas	Bahia_Cruz das Almas	Bahia_Cruz das Almas	-12.6736	-39.1017	220	Improved variety	2012	NA	White	Light brown	NA	108_098:250437811	108_098:250437811	1e-05	1e-05	1e-05	0.999906	1.4e-05	1e-05	1e-05	1e-05	1e-05	1e-05	4	108_098:250437811	2.45533	3.66361	-31.3412	-5.41107	4.32062	13.8512	2.57597	1.59303	-3.65324	1.60118	-2.32459	1.17206	6
2012-108-100	X108_100	X108_100	108_100:250437819	108_100:250437819	X108_100:250437819	Brazil	Bahia	Cruz das Almas	Bahia_Cruz das Almas	Bahia_Cruz das Almas	-12.6736	-39.1017	220	Improved variety	2012	NA	White	Light brown	NA	108_100:250437819	108_100:250437819	1e-05	1e-05	1e-05	0.99991	1e-05	1e-05	1e-05	1e-05	1e-05	1e-05	4	108_100:250437819	2.77837	4.16819	-30.0216	-5.31536	4.77301	15.0661	2.32845	1.87849	-4.66533	0.0495595	-2.51809	1.58197	6
2012-108-101	X108_101	X108_101	108_101:250437812	108_101:250437812	X108_101:250437812	Brazil	Bahia	Cruz das Almas	Bahia_Cruz das Almas	Bahia_Cruz das Almas	-12.6736	-39.1017	220	Improved variety	2012	NA	White	Light brown	NA	108_101:250437812	108_101:250437812	1e-05	1e-05	1e-05	0.999902	1.8e-05	1e-05	1e-05	1e-05	1e-05	1e-05	4	108_101:250437812	-1.31679	5.80529	-32.2687	-5.34722	4.8528	13.3462	1.44137	1.22373	-3.6382	0.0780046	-0.950104	1.62133	6
2012-108-106	X108_106	X108_106	108_106:250437820	108_106:250437820	X108_106:250437820	Brazil	Bahia	Cruz das Almas	Bahia_Cruz das Almas	Bahia_Cruz das Almas	-12.6736	-39.1017	220	Improved variety	2012	NA	White	Light brown	NA	108_106:250437820	108_106:250437820	1e-05	1e-05	1e-05	0.99991	1e-05	1e-05	1e-05	1e-05	1e-05	1e-05	4	108_106:250437820	3.23412	3.87124	-29.548	-5.39975	4.50506	14.5328	3.08567	1.32827	-4.14405	2.53866	-2.5651	0.194107	6
2012-108-108	X108_108	X108_108	108_108:250437813	108_108:250437813	X108_108:250437813	Brazil	Bahia	Cruz das Almas	Bahia_Cruz das Almas	Bahia_Cruz das Almas	-12.6736	-39.1017	220	Improved variety	2012	NA	White	Light brown	NA	108_108:250437813	108_108:250437813	1e-05	1e-05	1e-05	0.99991	1e-05	1e-05	1e-05	1e-05	1e-05	1e-05	4	108_108:250437813	0.554599	6.15259	-29.5833	-5.23972	4.91998	15.4413	2.29131	1.23479	-4.61379	1.29722	-1.55596	2.43833	6
2012-108-109	X108_109	X108_109	108_109:250437821	108_109:250437821	X108_109:250437821	Brazil	Bahia	Cruz das Almas	Bahia_Cruz das Almas	Bahia_Cruz das Almas	-12.6736	-39.1017	220	Improved variety	2012	NA	White	Light brown	NA	108_109:250437821	108_109:250437821	1e-05	1e-05	1e-05	0.99991	1e-05	1e-05	1e-05	1e-05	1e-05	1e-05	4	108_109:250437821	2.29361	6.17007	-28.776	-3.94275	4.43561	14.0851	2.43428	2.13466	-4.72551	1.07944	-1.15197	3.01235	6
2012-108-111	X108_111	X108_111	108_111:250437822	108_111:250437822	X108_111:250437822	Brazil	Bahia	Cruz das Almas	Bahia_Cruz das Almas	Bahia_Cruz das Almas	-12.6736	-39.1017	220	Improved variety	2012	NA	White	Dark brown	NA	108_111:250437822	108_111:250437822	1e-05	1e-05	1e-05	0.99991	1e-05	1e-05	1e-05	1e-05	1e-05	1e-05	4	108_111:250437822	0.600651	4.42851	-28.8285	-4.28622	4.26243	15.0873	2.95783	1.55839	-4.1872	2.3828	-2.67131	2.08171	6
2012-108-116	X108_116	X108_116	108_116:250437830	108_116:250437830	X108_116:250437830	Brazil	Bahia	Cruz das Almas	Bahia_Cruz das Almas	Bahia_Cruz das Almas	-12.6736	-39.1017	220	Improved variety	2012	NA	White	Light brown	NA	108_116:250437830	108_116:250437830	1e-05	1e-05	1e-05	0.99991	1e-05	1e-05	1e-05	1e-05	1e-05	1e-05	4	108_116:250437830	1.51576	3.49088	-34.2182	-5.96379	4.35745	15.3285	2.23346	1.84078	-3.89037	1.48833	-1.92005	2.24357	6
2012-108-117	X108_117	X108_117	108_117:250437823	108_117:250437823	X108_117:250437823	Brazil	Bahia	Cruz das Almas	Bahia_Cruz das Almas	Bahia_Cruz das Almas	-12.6736	-39.1017	220	Improved variety	2012	NA	White	Light brown	NA	108_117:250437823	108_117:250437823	1e-05	1e-05	1e-05	0.99991	1e-05	1e-05	1e-05	1e-05	1e-05	1e-05	4	108_117:250437823	1.77754	3.56796	-30.4645	-4.70679	4.04735	14.1498	2.7761	1.18244	-4.66363	1.33088	-1.9396	0.988988	6
2012-108-123	X108_123	X108_123	108_123:250437824	108_123:250437824	X108_123:250437824	Brazil	Bahia	Cruz das Almas	Bahia_Cruz das Almas	Bahia_Cruz das Almas	-12.6736	-39.1017	220	Improved variety	2012	NA	White	Light brown	NA	108_123:250437824	108_123:250437824	1e-05	1e-05	1e-05	0.99991	1e-05	1e-05	1e-05	1e-05	1e-05	1e-05	4	108_123:250437824	-1.37438	5.63577	-27.748	-5.01355	4.77683	14.0359	2.29342	1.58722	-4.43279	1.14587	-1.36313	1.68494	6
2012-108-124	X108_124	X108_124	108_124:250437832	108_124:250437832	X108_124:250437832	Brazil	Bahia	Cruz das Almas	Bahia_Cruz das Almas	Bahia_Cruz das Almas	-12.6736	-39.1017	220	Improved variety	2012	NA	White	Light brown	NA	108_124:250437832	108_124:250437832	1e-05	1e-05	1e-05	0.999909	1.1e-05	1e-05	1e-05	1e-05	1e-05	1e-05	4	108_124:250437832	-2.01487	5.24952	-28.5884	-4.04504	4.21355	13.6683	4.37216	2.73665	-5.25511	1.29568	-1.97139	3.10169	6
2012-108-125	X108_125	X108_125	108_125:250437825	108_125:250437825	X108_125:250437825	Brazil	Bahia	Cruz das Almas	Bahia_Cruz das Almas	Bahia_Cruz das Almas	-12.6736	-39.1017	220	Improved variety	2012	NA	White	Dark brown	White	108_125:250437825	108_125:250437825	1e-05	1e-05	1e-05	0.99991	1e-05	1e-05	1e-05	1e-05	1e-05	1e-05	4	108_125:250437825	0.740799	5.90159	-30.5045	-5.43438	5.8187	14.1506	2.50419	2.58008	-4.79931	-0.314504	-3.08149	0.954269	6
2012-108-126	X108_126	X108_126	108_126:250437833	108_126:250437833	X108_126:250437833	Brazil	Bahia	Cruz das Almas	Bahia_Cruz das Almas	Bahia_Cruz das Almas	-12.6736	-39.1017	220	Improved variety	2012	NA	White	Light brown	NA	108_126:250437833	108_126:250437833	1e-05	1e-05	1e-05	0.999901	1.9e-05	1e-05	1e-05	1e-05	1e-05	1e-05	4	108_126:250437833	1.03951	4.22904	-32.3557	-6.36259	5.02238	13.5508	2.36585	0.946698	-4.58644	1.2966	-2.0535	1.91687	6
2012-108-128	X108_128	X108_128	108_128:250437826	108_128:250437826	X108_128:250437826	Brazil	Bahia	Cruz das Almas	Bahia_Cruz das Almas	Bahia_Cruz das Almas	-12.6736	-39.1017	220	Improved variety	2012	NA	White	Dark brown	NA	108_128:250437826	108_128:250437826	1e-05	1e-05	1e-05	0.999902	1.8e-05	1e-05	1e-05	1e-05	1e-05	1e-05	4	108_128:250437826	0.731887	4.39929	-32.3518	-5.88705	5.42404	13.5605	2.39127	0.251181	-4.18818	1.09279	-2.63045	1.68172	6
2012-108-129	X108_129	X108_129	108_129:250437834	108_129:250437834	X108_129:250437834	Brazil	Bahia	Cruz das Almas	Bahia_Cruz das Almas	Bahia_Cruz das Almas	-12.6736	-39.1017	220	Improved variety	2012	NA	White	Dark brown	NA	108_129:250437834	108_129:250437834	1e-05	1e-05	1e-05	0.99991	1e-05	1e-05	1e-05	1e-05	1e-05	1e-05	4	108_129:250437834	-5.04966	5.51861	-31.0934	-6.02805	4.2941	13.9145	2.22892	1.92171	-3.83171	1.50412	-1.35306	2.89257	6
2012-108-132	X108_132	X108_132	108_132:250437835	108_132:250437835	X108_132:250437835	Brazil	Bahia	Cruz das Almas	Bahia_Cruz das Almas	Bahia_Cruz das Almas	-12.6736	-39.1017	220	Improved variety	2012	NA	White	Light brown	NA	108_132:250437835	108_132:250437835	1e-05	1e-05	1e-05	0.99991	1e-05	1e-05	1e-05	1e-05	1e-05	1e-05	4	108_132:250437835	1.09925	5.10296	-31.5217	-6.58348	4.87575	13.428	2.06883	1.25661	-4.56222	3.36749	-1.43468	1.63539	6
2012-108-134	X108_134	X108_134	108_134:250437836	108_134:250437836	X108_134:250437836	Brazil	Bahia	Cruz das Almas	Bahia_Cruz das Almas	Bahia_Cruz das Almas	-12.6736	-39.1017	220	Improved variety	2012	NA	White	Dark brown	NA	108_134:250437836	108_134:250437836	1e-05	1e-05	1e-05	0.99991	1e-05	1e-05	1e-05	1e-05	1e-05	1e-05	4	108_134:250437836	2.27382	4.96947	-28.9922	-3.72392	5.38416	14.4464	2.84636	2.25033	-4.13961	0.564335	-3.45848	0.586716	6
2012-108-135	X108_135	X108_135	108_135:250437829	108_135:250437829	X108_135:250437829	Brazil	Bahia	Cruz das Almas	Bahia_Cruz das Almas	Bahia_Cruz das Almas	-12.6736	-39.1017	220	Improved variety	2012	NA	White	Dark brown	NA	108_135:250437829	108_135:250437829	1e-05	1e-05	1e-05	0.999904	1.6e-05	1e-05	1e-05	1e-05	1e-05	1e-05	4	108_135:250437829	-1.21244	5.23994	-30.8584	-4.04529	5.18564	16.1476	2.09919	1.2088	-3.04827	1.18008	-1.56945	2.67805	6
2012-108-136	X108_136	X108_136	108_136:250437837	108_136:250437837	X108_136:250437837	Brazil	Bahia	Cruz das Almas	Bahia_Cruz das Almas	Bahia_Cruz das Almas	-12.6736	-39.1017	220	Improved variety	2012	NA	White	Dark brown	NA	108_136:250437837	108_136:250437837	1e-05	1e-05	1e-05	0.289734	0.19431	1e-05	1e-05	0.494601	0.021294	1e-05	8	108_136:250437837	26.072	3.09581	-7.01476	-3.82024	1.66467	2.08505	2.60919	1.36479	-0.521811	1.18056	-0.930041	-2.70822	7
2012-108-137	X108_137	X108_137	108_137:250437838	108_137:250437838	X108_137:250437838	Brazil	Bahia	Cruz das Almas	Bahia_Cruz das Almas	Bahia_Cruz das Almas	-12.6736	-39.1017	220	Improved variety	2012	NA	White	Light brown	NA	108_137:250437838	108_137:250437838	1e-05	1e-05	1e-05	0.99991	1e-05	1e-05	1e-05	1e-05	1e-05	1e-05	4	108_137:250437838	-1.56028	6.69766	-29.2588	-4.72312	4.08583	11.9207	3.05064	2.48361	-3.75914	1.10391	-1.37749	2.07916	6
2012-108-138	X108_138	X108_138	108_138:250437846	108_138:250437846	X108_138:250437846	Brazil	Bahia	Cruz das Almas	Bahia_Cruz das Almas	Bahia_Cruz das Almas	-12.6736	-39.1017	220	Improved variety	2012	NA	White	Light brown	NA	108_138:250437846	108_138:250437846	1e-05	1e-05	1e-05	0.99991	1e-05	1e-05	1e-05	1e-05	1e-05	1e-05	4	108_138:250437846	-3.53936	4.60949	-31.7427	-4.22846	4.80063	15.9216	2.98506	2.09605	-5.34931	0.706542	-0.779551	2.11877	6
2012-108-142	X108_142	X108_142	108_142:250437839	108_142:250437839	X108_142:250437839	Brazil	Bahia	Cruz das Almas	Bahia_Cruz das Almas	Bahia_Cruz das Almas	-12.6736	-39.1017	220	Improved variety	2012	NA	White	Dark brown	NA	108_142:250437839	108_142:250437839	1e-05	1e-05	1e-05	0.999905	1.5e-05	1e-05	1e-05	1e-05	1e-05	1e-05	4	108_142:250437839	0.987257	5.53601	-30.0189	-5.32823	4.06949	12.6039	2.60115	1.62514	-3.28044	1.30547	-1.75757	-0.477431	6
2012-108-143	X108_143	X108_143	108_143:250437847	108_143:250437847	X108_143:250437847	Brazil	Bahia	Cruz das Almas	Bahia_Cruz das Almas	Bahia_Cruz das Almas	-12.6736	-39.1017	220	Improved variety	2012	NA	White	Light brown	NA	108_143:250437847	108_143:250437847	1e-05	1e-05	1e-05	0.99991	1e-05	1e-05	1e-05	1e-05	1e-05	1e-05	4	108_143:250437847	-0.428797	4.60478	-32.3428	-4.92016	4.50321	14.853	2.61584	2.29149	-4.62059	1.63917	-1.82187	1.90438	6
2012-108-144	X108_144	X108_144	108_144:250437840	108_144:250437840	X108_144:250437840	Brazil	Bahia	Cruz das Almas	Bahia_Cruz das Almas	Bahia_Cruz das Almas	-12.6736	-39.1017	220	Improved variety	2012	NA	White	Light brown	NA	108_144:250437840	108_144:250437840	1e-05	1e-05	1e-05	0.97103	0.02889	1e-05	1e-05	1e-05	1e-05	1e-05	4	108_144:250437840	0.371086	4.92963	-30.0903	-5.17116	4.59821	14.048	2.22221	1.78691	-4.29805	-0.116384	-3.04334	2.35348	6
2012-108-145	X108_145	X108_145	108_145:250437848	108_145:250437848	X108_145:250437848	Brazil	Bahia	Cruz das Almas	Bahia_Cruz das Almas	Bahia_Cruz das Almas	-12.6736	-39.1017	220	Improved variety	2012	NA	White	Dark brown	NA	108_145:250437848	108_145:250437848	1e-05	1e-05	1e-05	0.99991	1e-05	1e-05	1e-05	1e-05	1e-05	1e-05	4	108_145:250437848	0.161459	4.51064	-30.9913	-4.90394	5.12755	14.0329	3.43672	1.52545	-5.04538	0.526467	-2.05769	0.189536	6
2012-108-147	X108_147	X108_147	108_147:250437841	108_147:250437841	X108_147:250437841	Brazil	Bahia	Cruz das Almas	Bahia_Cruz das Almas	Bahia_Cruz das Almas	-12.6736	-39.1017	220	Improved variety	2012	NA	White	Light brown	NA	108_147:250437841	108_147:250437841	1e-05	1e-05	1e-05	0.99991	1e-05	1e-05	1e-05	1e-05	1e-05	1e-05	4	108_147:250437841	-0.287103	4.07359	-31.6675	-5.3707	5.51579	15.6196	2.64124	0.819487	-3.92591	-0.365781	-1.16849	1.62716	6
2012-108-149	X108_149	X108_149	108_149:250437849	108_149:250437849	X108_149:250437849	Brazil	Bahia	Cruz das Almas	Bahia_Cruz das Almas	Bahia_Cruz das Almas	-12.6736	-39.1017	220	Improved variety	2012	NA	White	Light brown	NA	108_149:250437849	108_149:250437849	1e-05	1e-05	1e-05	0.99991	1e-05	1e-05	1e-05	1e-05	1e-05	1e-05	4	108_149:250437849	-4.19419	4.85072	-33.5963	-5.0329	4.6827	14.9082	2.51481	2.12257	-5.68221	1.84019	-1.08212	1.37262	6
2012-108-150	X108_150	X108_150	108_150:250437842	108_150:250437842	X108_150:250437842	Brazil	Bahia	Cruz das Almas	Bahia_Cruz das Almas	Bahia_Cruz das Almas	-12.6736	-39.1017	220	Improved variety	2012	NA	White	Dark brown	NA	108_150:250437842	108_150:250437842	1e-05	1e-05	1e-05	0.99991	1e-05	1e-05	1e-05	1e-05	1e-05	1e-05	4	108_150:250437842	-1.75647	3.81811	-33.571	-5.30406	4.12926	14.7963	3.058	2.97623	-4.48416	-0.0286424	-1.68978	1.80819	6
2012-108-155	X108_155	X108_155	108_155:250437850	108_155:250437850	X108_155:250437850	Brazil	Bahia	Cruz das Almas	Bahia_Cruz das Almas	Bahia_Cruz das Almas	-12.6736	-39.1017	220	Improved variety	2012	NA	White	Dark brown	NA	108_155:250437850	108_155:250437850	1e-05	1e-05	1e-05	0.999901	1e-05	1e-05	1e-05	1.9e-05	1e-05	1e-05	4	108_155:250437850	3.95109	3.98517	-32.2622	-6.1893	4.41664	13.8255	2.40331	1.54804	-4.33364	0.672273	-1.95487	-0.0463281	6
2012-108-156	X108_156	X108_156	108_156:250437843	108_156:250437843	X108_156:250437843	Brazil	Bahia	Cruz das Almas	Bahia_Cruz das Almas	Bahia_Cruz das Almas	-12.6736	-39.1017	220	Improved variety	2012	NA	White	Light brown	NA	108_156:250437843	108_156:250437843	1e-05	1e-05	1e-05	0.99991	1e-05	1e-05	1e-05	1e-05	1e-05	1e-05	4	108_156:250437843	2.45052	4.76974	-33.7101	-5.85951	4.68838	13.614	2.01717	2.42704	-4.86691	1.44559	-1.24431	1.82763	6
2012-108-157	X108_157	X108_157	108_157:250437844	108_157:250437844	X108_157:250437844	Brazil	Bahia	Cruz das Almas	Bahia_Cruz das Almas	Bahia_Cruz das Almas	-12.6736	-39.1017	220	Improved variety	2012	NA	White	Light brown	NA	108_157:250437844	108_157:250437844	1e-05	1e-05	1e-05	0.99991	1e-05	1e-05	1e-05	1e-05	1e-05	1e-05	4	108_157:250437844	5.85891	3.45092	-31.4318	-6.64743	4.47198	13.7218	1.84848	0.612689	-4.00611	1.36736	-2.39067	2.88423	6
2012-108-161	X108_161	X108_161	108_161:250437852	108_161:250437852	X108_161:250437852	Brazil	Bahia	Cruz das Almas	Bahia_Cruz das Almas	Bahia_Cruz das Almas	-12.6736	-39.1017	220	Improved variety	2012	NA	White	Light brown	NA	108_161:250437852	108_161:250437852	1e-05	1e-05	1e-05	0.99991	1e-05	1e-05	1e-05	1e-05	1e-05	1e-05	4	108_161:250437852	-3.33346	4.43474	-33.1707	-4.90835	3.80118	14.4053	2.40411	2.72215	-4.40148	0.678119	-1.9215	2.85873	6
2012-108-162	X108_162	X108_162	108_162:250437845	108_162:250437845	X108_162:250437845	Brazil	Bahia	Cruz das Almas	Bahia_Cruz das Almas	Bahia_Cruz das Almas	-12.6736	-39.1017	220	Improved variety	2012	NA	White	Light brown	NA	108_162:250437845	108_162:250437845	1e-05	1e-05	1e-05	0.999909	1e-05	1e-05	1e-05	1.1e-05	1e-05	1e-05	4	108_162:250437845	-1.0477	4.62322	-30.629	-5.51451	4.51374	12.6349	2.66907	2.27046	-4.02427	2.54163	-0.622911	2.51765	6
2012-108-165	X108_165	X108_165	108_165:250437853	108_165:250437853	X108_165:250437853	Brazil	Bahia	Cruz das Almas	Bahia_Cruz das Almas	Bahia_Cruz das Almas	-12.6736	-39.1017	220	Improved variety	2012	NA	White	Light brown	NA	108_165:250437853	108_165:250437853	1e-05	1e-05	1e-05	0.999906	1e-05	1e-05	1e-05	1.4e-05	1e-05	1e-05	4	108_165:250437853	0.0184889	4.4503	-29.4299	-5.412	4.44469	15.3386	1.76274	2.18022	-3.54716	0.387929	-1.6839	2.06695	6
2012-108-168	X108_168	X108_168	108_168:250437854	108_168:250437854	X108_168:250437854	Brazil	Bahia	Cruz das Almas	Bahia_Cruz das Almas	Bahia_Cruz das Almas	-12.6736	-39.1017	220	Improved variety	2012	NA	White	Light brown	NA	108_168:250437854	108_168:250437854	1e-05	1e-05	1e-05	0.99991	1e-05	1e-05	1e-05	1e-05	1e-05	1e-05	4	108_168:250437854	0.736314	4.09033	-32.0323	-6.06773	4.35207	14.1107	1.39377	2.19883	-4.63266	0.793743	-2.08109	1.25623	6
2012-108-169	X108_169	X108_169	108_169:250437862	108_169:250437862	X108_169:250437862	Brazil	Bahia	Cruz das Almas	Bahia_Cruz das Almas	Bahia_Cruz das Almas	-12.6736	-39.1017	220	Improved variety	2012	NA	White	Dark brown	NA	108_169:250437862	108_169:250437862	1e-05	1e-05	1e-05	0.999903	1.7e-05	1e-05	1e-05	1e-05	1e-05	1e-05	4	108_169:250437862	0.679263	4.63933	-33.2301	-5.62575	4.55434	13.6016	1.79543	0.927728	-4.17249	0.369173	-1.88329	1.4669	6
2012-108-170	X108_170	X108_170	108_170:250437855	108_170:250437855	X108_170:250437855	Brazil	Bahia	Cruz das Almas	Bahia_Cruz das Almas	Bahia_Cruz das Almas	-12.6736	-39.1017	220	Improved variety	2012	NA	White	Light brown	NA	108_170:250437855	108_170:250437855	1e-05	1e-05	1e-05	0.987911	0.012009	1e-05	1e-05	1e-05	1e-05	1e-05	4	108_170:250437855	8.47115	3.5249	-28.3425	-5.0807	3.70665	13.3171	3.38869	0.186824	-3.77251	3.59208	-1.5923	1.98743	6
2012-108-171	X108_171	X108_171	108_171:250437863	108_171:250437863	X108_171:250437863	Brazil	Bahia	Cruz das Almas	Bahia_Cruz das Almas	Bahia_Cruz das Almas	-12.6736	-39.1017	220	Improved variety	2012	NA	White	Dark brown	NA	108_171:250437863	108_171:250437863	1e-05	1e-05	1e-05	0.99991	1e-05	1e-05	1e-05	1e-05	1e-05	1e-05	4	108_171:250437863	-1.70928	5.74545	-30.3596	-4.22163	4.71399	14.4712	3.71943	1.96613	-4.86731	-0.404277	-1.99484	1.78488	6
2012-108-179	X108_179	X108_179	108_179:250437864	108_179:250437864	X108_179:250437864	Brazil	Bahia	Cruz das Almas	Bahia_Cruz das Almas	Bahia_Cruz das Almas	-12.6736	-39.1017	220	Improved variety	2012	NA	White	Dark brown	NA	108_179:250437864	108_179:250437864	1e-05	1e-05	1e-05	0.99991	1e-05	1e-05	1e-05	1e-05	1e-05	1e-05	4	108_179:250437864	-3.12026	4.93997	-31.4783	-4.75582	4.23844	14.4789	2.32882	1.48983	-4.42047	-0.283897	-1.7347	1.21625	6
2012-108-181	X108_181	X108_181	108_181:250437857	108_181:250437857	X108_181:250437857	Brazil	Bahia	Cruz das Almas	Bahia_Cruz das Almas	Bahia_Cruz das Almas	-12.6736	-39.1017	220	Improved variety	2012	NA	White	Light brown	NA	108_181:250437857	108_181:250437857	1e-05	1e-05	1e-05	0.99991	1e-05	1e-05	1e-05	1e-05	1e-05	1e-05	4	108_181:250437857	-2.21461	3.90241	-31.3181	-5.90782	5.20216	16.0737	3.08994	1.87241	-4.75014	0.0725378	-1.66481	2.79251	6
2012-108-182	X108_182	X108_182	108_182:250437865	108_182:250437865	X108_182:250437865	Brazil	Bahia	Cruz das Almas	Bahia_Cruz das Almas	Bahia_Cruz das Almas	-12.6736	-39.1017	220	Improved variety	2012	NA	White	Light brown	NA	108_182:250437865	108_182:250437865	1e-05	1e-05	1e-05	0.99991	1e-05	1e-05	1e-05	1e-05	1e-05	1e-05	4	108_182:250437865	-2.78554	6.57731	-32.9474	-3.98997	4.18018	14.0331	2.57836	2.16972	-4.50356	1.18708	-0.527395	2.63864	6
2012-108-183	X108_183	X108_183	108_183:250437858	108_183:250437858	X108_183:250437858	Brazil	Bahia	Cruz das Almas	Bahia_Cruz das Almas	Bahia_Cruz das Almas	-12.6736	-39.1017	220	Improved variety	2012	NA	White	Dark brown	NA	108_183:250437858	108_183:250437858	1e-05	1e-05	1e-05	0.99991	1e-05	1e-05	1e-05	1e-05	1e-05	1e-05	4	108_183:250437858	-3.07167	5.08338	-31.725	-4.05887	5.38821	16.0054	3.14721	1.22306	-5.20511	0.84403	-1.48807	1.1709	6
2012-108-185	X108_185	X108_185	108_185:250437866	108_185:250437866	X108_185:250437866	Brazil	Bahia	Cruz das Almas	Bahia_Cruz das Almas	Bahia_Cruz das Almas	-12.6736	-39.1017	220	Improved variety	2012	NA	White	Dark brown	NA	108_185:250437866	108_185:250437866	1e-05	1e-05	1e-05	0.99991	1e-05	1e-05	1e-05	1e-05	1e-05	1e-05	4	108_185:250437866	-1.72	4.0583	-30.9255	-4.74876	4.29453	12.4894	2.34389	1.18128	-4.68967	1.0796	-1.18115	2.23101	6
2012-108-186	X108_186	X108_186	108_186:250437859	108_186:250437859	X108_186:250437859	Brazil	Bahia	Cruz das Almas	Bahia_Cruz das Almas	Bahia_Cruz das Almas	-12.6736	-39.1017	220	Improved variety	2012	NA	White	Light brown	NA	108_186:250437859	108_186:250437859	1e-05	1e-05	1e-05	0.99991	1e-05	1e-05	1e-05	1e-05	1e-05	1e-05	4	108_186:250437859	4.28445	2.65179	-30.2012	-5.50687	5.35959	15.9101	3.47805	2.28074	-4.33475	2.13963	-2.37203	0.375763	6
2012-108-188	X108_188	X108_188	108_188:250437174	108_188:250437174	X108_188:250437174	Brazil	Bahia	Cruz das Almas	Bahia_Cruz das Almas	Bahia_Cruz das Almas	-12.6736	-39.1017	220	Improved variety	2012	NA	White	Dark brown	NA	108_188:250437174	108_188:250437174	1e-05	1e-05	1e-05	0.976005	0.023915	1e-05	1e-05	1e-05	1e-05	1e-05	4	108_188:250437174	0.794535	5.54327	-29.089	-4.68404	4.50856	13.3179	3.23223	1.03794	-3.75851	1.49845	-0.147466	1.50132	6
2012-108-189	X108_189	X108_189	108_189:250437257	108_189:250437257	X108_189:250437257	Brazil	Bahia	Cruz das Almas	Bahia_Cruz das Almas	Bahia_Cruz das Almas	-12.6736	-39.1017	220	Improved variety	2012	NA	White	Dark brown	NA	108_189:250437257	108_189:250437257	1e-05	1e-05	1e-05	0.99991	1e-05	1e-05	1e-05	1e-05	1e-05	1e-05	4	108_189:250437257	4.30427	4.89212	-32.6645	-5.34597	4.69269	12.7295	3.85533	0.946148	-3.57507	1.78146	-1.68144	0.651555	6
2012-108-190	X108_190	X108_190	108_190:250437251	108_190:250437251	X108_190:250437251	Brazil	Bahia	Cruz das Almas	Bahia_Cruz das Almas	Bahia_Cruz das Almas	-12.6736	-39.1017	220	Improved variety	2012	NA	White	Dark brown	NA	108_190:250437251	108_190:250437251	1e-05	1e-05	1e-05	0.999905	1.5e-05	1e-05	1e-05	1e-05	1e-05	1e-05	4	108_190:250437251	-1.49856	5.65872	-31.383	-5.82579	4.99752	15.0023	2.81065	1.68974	-5.2562	0.428592	-2.93249	1.00063	6
2012-108-191	X108_191	X108_191	108_191:250437220	108_191:250437220	X108_191:250437220	Brazil	Bahia	Cruz das Almas	Bahia_Cruz das Almas	Bahia_Cruz das Almas	-12.6736	-39.1017	220	Improved variety	2012	NA	White	Dark brown	NA	108_191:250437220	108_191:250437220	1e-05	1e-05	1e-05	0.99991	1e-05	1e-05	1e-05	1e-05	1e-05	1e-05	4	108_191:250437220	-4.25504	5.70183	-29.4451	-4.44794	5.21922	14.1402	1.5402	0.487084	-4.03813	1.86185	-1.03854	0.724342	6
2012-108-192	X108_192	X108_192	108_192:250437335	108_192:250437335	X108_192:250437335	Brazil	Bahia	Cruz das Almas	Bahia_Cruz das Almas	Bahia_Cruz das Almas	-12.6736	-39.1017	220	Improved variety	2012	NA	White	Light brown	NA	108_192:250437335	108_192:250437335	1e-05	1e-05	1e-05	0.999905	1.5e-05	1e-05	1e-05	1e-05	1e-05	1e-05	4	108_192:250437335	0.651689	4.48607	-30.6128	-6.56015	4.23895	14.9913	1.68379	2.14997	-4.16341	1.49994	-1.69526	1.75951	6
2012-108-193	X108_193	X108_193	108_193:250437632	108_193:250437632	X108_193:250437632	Brazil	Bahia	Cruz das Almas	Bahia_Cruz das Almas	Bahia_Cruz das Almas	-12.6736	-39.1017	220	Improved variety	2012	NA	White	Dark brown	NA	108_193:250437632	108_193:250437632	1e-05	1e-05	1e-05	0.99991	1e-05	1e-05	1e-05	1e-05	1e-05	1e-05	4	108_193:250437632	-3.7868	4.19293	-32.379	-5.58806	4.64959	15.8869	2.44284	2.11257	-3.99524	2.40138	-2.51458	2.82842	6
2012-108-194	X108_194	X108_194	108_194:250437569	108_194:250437569	X108_194:250437569	Brazil	Bahia	Cruz das Almas	Bahia_Cruz das Almas	Bahia_Cruz das Almas	-12.6736	-39.1017	220	Improved variety	2012	NA	White	Light brown	NA	108_194:250437569	108_194:250437569	1e-05	1e-05	1e-05	0.994276	0.005644	1e-05	1e-05	1e-05	1e-05	1e-05	4	108_194:250437569	-1.77244	4.3483	-33.8097	-5.35238	4.42019	15.4627	2.93098	2.80728	-5.01645	0.0414721	-2.36066	2.51691	6
2012-108-198	X108_198	X108_198	108_198:250437559	108_198:250437559	X108_198:250437559	Brazil	Bahia	Cruz das Almas	Bahia_Cruz das Almas	Bahia_Cruz das Almas	-12.6736	-39.1017	220	Improved variety	2012	NA	White	Dark brown	NA	108_198:250437559	108_198:250437559	1.1e-05	1e-05	1.2e-05	0.999907	1e-05	1e-05	1e-05	1e-05	1e-05	1e-05	4	108_198:250437559	-2.44838	3.16679	-31.9027	-5.26064	4.59242	15.6018	1.39004	1.97265	-4.66617	1.55454	-2.95822	2.1019	6
2012-108-199	X108_199	X108_199	108_199:250437331	108_199:250437331	X108_199:250437331	Brazil	Bahia	Cruz das Almas	Bahia_Cruz das Almas	Bahia_Cruz das Almas	-12.6736	-39.1017	220	Improved variety	2012	NA	White	Light brown	NA	108_199:250437331	108_199:250437331	1e-05	1e-05	1e-05	0.994078	0.005842	1e-05	1e-05	1e-05	1e-05	1e-05	4	108_199:250437331	0.088073	4.04958	-29.9094	-3.42382	4.60603	13.7873	3.21084	2.44814	-3.7035	-0.0308609	-2.05591	0.804175	6
2012-108-200	X108_200	X108_200	108_200:250437501	108_200:250437501	X108_200:250437501	Brazil	Bahia	Cruz das Almas	Bahia_Cruz das Almas	Bahia_Cruz das Almas	-12.6736	-39.1017	220	Improved variety	2012	NA	White	Light brown	NA	108_200:250437501	108_200:250437501	1e-05	1e-05	0.04104	0.953972	1e-05	1e-05	0.004918	1e-05	1e-05	1e-05	4	108_200:250437501	-2.47215	4.18542	-31.3123	-5.53676	5.31705	13.9847	1.69859	1.72689	-3.56756	1.74217	-0.643908	1.60232	6
2012-108-203	X108_203	X108_203	108_203:250437438	108_203:250437438	X108_203:250437438	Brazil	Bahia	Cruz das Almas	Bahia_Cruz das Almas	Bahia_Cruz das Almas	-12.6736	-39.1017	220	Improved variety	2012	NA	White	Dark brown	NA	108_203:250437438	108_203:250437438	1e-05	1e-05	1e-05	0.999903	1.7e-05	1e-05	1e-05	1e-05	1e-05	1e-05	4	108_203:250437438	1.95836	3.1096	-32.3295	-5.58264	4.51124	13.1749	0.239834	0.939618	-5.22329	1.53383	-0.691077	1.78445	6
2012-108-204	X108_204	X108_204	108_204:250437743	108_204:250437743	X108_204:250437743	Brazil	Bahia	Cruz das Almas	Bahia_Cruz das Almas	Bahia_Cruz das Almas	-12.6736	-39.1017	220	Improved variety	2012	NA	White	Light brown	NA	108_204:250437743	108_204:250437743	1e-05	1e-05	1e-05	0.999902	1e-05	1e-05	1e-05	1e-05	1.8e-05	1e-05	4	108_204:250437743	-1.20817	4.51739	-31.2449	-4.86826	5.02725	14.7364	2.06775	1.59243	-6.3442	1.43466	-0.977613	1.63715	6
2012-108-205	X108_205	X108_205	108_205:250437584	108_205:250437584	X108_205:250437584	Brazil	Bahia	Cruz das Almas	Bahia_Cruz das Almas	Bahia_Cruz das Almas	-12.6736	-39.1017	220	Improved variety	2012	NA	White	Dark brown	NA	108_205:250437584	108_205:250437584	1e-05	1e-05	1e-05	0.999897	1.5e-05	1e-05	1e-05	1.8e-05	1e-05	1e-05	4	108_205:250437584	-1.33245	4.73567	-29.3596	-6.3028	5.056	12.2819	2.49606	1.57748	-5.33058	1.1307	-1.10351	1.6358	6
2012-108-206	X108_206	X108_206	108_206:250437509	108_206:250437509	X108_206:250437509	Brazil	Bahia	Cruz das Almas	Bahia_Cruz das Almas	Bahia_Cruz das Almas	-12.6736	-39.1017	220	Improved variety	2012	NA	White	Dark brown	NA	108_206:250437509	108_206:250437509	1e-05	1e-05	1e-05	0.99991	1e-05	1e-05	1e-05	1e-05	1e-05	1e-05	4	108_206:250437509	-0.268353	4.55531	-32.3779	-4.92397	3.55879	12.8769	3.459	0.863118	-3.20038	0.511939	-1.18927	1.19522	6
2012-108-207	X108_207	X108_207	108_207:250437481	108_207:250437481	X108_207:250437481	Brazil	Bahia	Cruz das Almas	Bahia_Cruz das Almas	Bahia_Cruz das Almas	-12.6736	-39.1017	220	Improved variety	2012	NA	White	Light brown	NA	108_207:250437481	108_207:250437481	1e-05	1e-05	1e-05	0.976795	0.023125	1e-05	1e-05	1e-05	1e-05	1e-05	4	108_207:250437481	3.17026	5.4646	-28.3154	-3.95968	4.07663	15.5516	2.64437	0.68848	-4.94484	-0.145391	-2.03484	2.10393	6
2012-108-208	X108_208	X108_208	108_208:250437366	108_208:250437366	X108_208:250437366	Brazil	Bahia	Cruz das Almas	Bahia_Cruz das Almas	Bahia_Cruz das Almas	-12.6736	-39.1017	220	Improved variety	2012	NA	White	Dark brown	NA	108_208:250437366	108_208:250437366	1e-05	1e-05	1e-05	0.99991	1e-05	1e-05	1e-05	1e-05	1e-05	1e-05	4	108_208:250437366	-0.276253	4.7919	-28.0297	-5.26432	4.46806	13.0851	2.0648	0.457067	-4.42417	1.58096	-1.79195	1.7992	6
2012-108-212	X108_212	X108_212	108_212:250437360	108_212:250437360	X108_212:250437360	Brazil	Bahia	Cruz das Almas	Bahia_Cruz das Almas	Bahia_Cruz das Almas	-12.6736	-39.1017	220	Improved variety	2012	NA	White	Dark brown	NA	108_212:250437360	108_212:250437360	1e-05	1e-05	1e-05	0.99991	1e-05	1e-05	1e-05	1e-05	1e-05	1e-05	4	108_212:250437360	-4.05317	4.71829	-31.5425	-5.3847	4.56815	14.259	2.40194	1.80045	-3.97486	1.44214	-0.242221	2.61039	6
2012-108-216	X108_216	X108_216	108_216:250437343	108_216:250437343	X108_216:250437343	Brazil	Bahia	Cruz das Almas	Bahia_Cruz das Almas	Bahia_Cruz das Almas	-12.6736	-39.1017	220	Improved variety	2012	NA	White	Dark brown	NA	108_216:250437343	108_216:250437343	1e-05	1e-05	1e-05	0.99991	1e-05	1e-05	1e-05	1e-05	1e-05	1e-05	4	108_216:250437343	-3.28863	4.04606	-33.0149	-5.58777	4.48121	14.1885	2.37408	0.145823	-4.21129	2.95951	-0.588477	2.45758	6
2012-108-218	X108_218	X108_218	108_218:250437308	108_218:250437308	X108_218:250437308	Brazil	Bahia	Cruz das Almas	Bahia_Cruz das Almas	Bahia_Cruz das Almas	-12.6736	-39.1017	220	Improved variety	2012	NA	White	Dark brown	NA	108_218:250437308	108_218:250437308	1e-05	1e-05	1e-05	0.99991	1e-05	1e-05	1e-05	1e-05	1e-05	1e-05	4	108_218:250437308	-7.79586	4.77248	-34.2157	-4.61975	4.33001	14.1329	1.63378	2.00787	-5.333	-0.188612	-1.18836	2.29146	6
2012-108-222	X108_222	X108_222	108_222:250437204	108_222:250437204	X108_222:250437204	Brazil	Bahia	Cruz das Almas	Bahia_Cruz das Almas	Bahia_Cruz das Almas	-12.6736	-39.1017	220	Improved variety	2012	NA	Yellow	Light brown	NA	108_222:250437204	108_222:250437204	1e-05	1e-05	1e-05	0.340903	0.13889	1e-05	1e-05	0.47468	0.045466	1e-05	8	108_222:250437204	22.6557	3.56891	-7.49657	-3.52817	2.17185	2.94382	2.17988	0.141616	0.185723	2.90115	0.724398	-3.19581	7
2012-108-223	X108_223	X108_223	108_223:250437191	108_223:250437191	X108_223:250437191	Brazil	Bahia	Cruz das Almas	Bahia_Cruz das Almas	Bahia_Cruz das Almas	-12.6736	-39.1017	220	Improved variety	2012	NA	White	Dark brown	NA	108_223:250437191	108_223:250437191	1e-05	1e-05	1e-05	0.401294	0.098287	1e-05	1e-05	0.412787	0.087573	1e-05	8	108_223:250437191	16.4585	4.45361	-8.31829	-3.36383	1.25469	2.98078	3.46055	1.16291	-0.83439	1.07635	0.011857	-1.70359	7
2012-108-224	X108_224	X108_224	108_224:250437188	108_224:250437188	X108_224:250437188	Brazil	Bahia	Cruz das Almas	Bahia_Cruz das Almas	Bahia_Cruz das Almas	-12.6736	-39.1017	220	Improved variety	2012	NA	Yellow	Dark brown	NA	108_224:250437188	108_224:250437188	1e-05	1e-05	1e-05	0.334905	0.142504	1e-05	1e-05	0.511972	0.010559	1e-05	8	108_224:250437188	27.114	2.70368	-8.27433	-3.40547	1.8393	2.26086	3.03474	-0.418073	0.957919	2.37662	-0.847901	-2.6258	7
2014-S1-1335_03	X1335_03	X1335_03	1335_03:250581808	1335_03:250581808	X1335_03:250581808	Brazil	Bahia	Cruz das Almas	Bahia_Cruz das Almas	Bahia_Cruz das Almas	-12.6736	-39.1017	220	Improved variety	2011	NA	NA	NA	NA	1335_03:250581808	1335_03:250581808	0.390866	1e-05	1e-05	1e-05	1e-05	1e-05	0.609054	1e-05	1e-05	1e-05	7	1335_03:250581808	-12.657	3.93221	-6.38406	-1.25529	3.79996	0.506547	-10.0787	-3.52464	-1.25001	0.448508	1.27293	-1.55441	2
2014-S1-1335_09	X1335_09	X1335_09	1335_09:250581801	1335_09:250581801	X1335_09:250581801	Brazil	Bahia	Cruz das Almas	Bahia_Cruz das Almas	Bahia_Cruz das Almas	-12.6736	-39.1017	220	Improved variety	2011	NA	NA	NA	NA	1335_09:250581801	1335_09:250581801	0.447694	1e-05	1e-05	1e-05	1e-05	1e-05	0.552226	1e-05	1e-05	1e-05	7	1335_09:250581801	-9.42273	2.19936	-6.36446	-3.16294	3.60981	0.719775	-9.88808	-3.01544	0.400327	-0.836171	1.6811	-0.677973	2
2014-S1-1335_10	X1335_10	X1335_10	1335_10:250581809	1335_10:250581809	X1335_10:250581809	Brazil	Bahia	Cruz das Almas	Bahia_Cruz das Almas	Bahia_Cruz das Almas	-12.6736	-39.1017	220	Improved variety	2011	NA	NA	NA	NA	1335_10:250581809	1335_10:250581809	0.414251	1e-05	1e-05	1e-05	1e-05	1e-05	0.585669	1e-05	1e-05	1e-05	7	1335_10:250581809	-10.3697	3.29575	-6.65743	-2.30751	2.64234	1.01517	-9.18184	-3.81618	0.240782	-0.194832	1.11659	-1.32023	2
2014-S1-1335_11	X1335_11	X1335_11	1335_11:250581802	1335_11:250581802	X1335_11:250581802	Brazil	Bahia	Cruz das Almas	Bahia_Cruz das Almas	Bahia_Cruz das Almas	-12.6736	-39.1017	220	Improved variety	2011	NA	NA	NA	NA	1335_11:250581802	1335_11:250581802	0.404621	1e-05	1e-05	1e-05	1e-05	1e-05	0.595299	1e-05	1e-05	1e-05	7	1335_11:250581802	-12.1566	2.36483	-10.3333	-2.95622	3.55033	1.01648	-10.0827	-4.56747	-0.310069	1.38019	2.76617	-1.17749	2
2014-S1-1335_12	X1335_12	X1335_12	1335_12:250581810	1335_12:250581810	X1335_12:250581810	Brazil	Bahia	Cruz das Almas	Bahia_Cruz das Almas	Bahia_Cruz das Almas	-12.6736	-39.1017	220	Improved variety	2011	NA	NA	NA	NA	1335_12:250581810	1335_12:250581810	0.417515	1e-05	1e-05	1e-05	1e-05	1e-05	0.582405	1e-05	1e-05	1e-05	7	1335_12:250581810	-9.64028	3.13708	-8.43406	-3.15969	3.05513	0.467165	-10.3906	-1.92301	-0.0182476	-0.113687	-0.0922439	-2.39992	2
2014-S1-1335_14	X1335_14	X1335_14	1335_14:250581803	1335_14:250581803	X1335_14:250581803	Brazil	Bahia	Cruz das Almas	Bahia_Cruz das Almas	Bahia_Cruz das Almas	-12.6736	-39.1017	220	Improved variety	2011	NA	NA	NA	NA	1335_14:250581803	1335_14:250581803	0.417806	1e-05	1e-05	1e-05	1e-05	1e-05	0.582114	1e-05	1e-05	1e-05	7	1335_14:250581803	-12.9901	2.89404	-7.79568	-2.75292	2.72083	0.619892	-10.5614	-3.09461	0.266724	1.62198	1.18147	-0.395596	2
2014-S1-1335_15	X1335_15	X1335_15	1335_15:250581811	1335_15:250581811	X1335_15:250581811	Brazil	Bahia	Cruz das Almas	Bahia_Cruz das Almas	Bahia_Cruz das Almas	-12.6736	-39.1017	220	Improved variety	2011	NA	NA	NA	NA	1335_15:250581811	1335_15:250581811	0.436067	1e-05	1e-05	1e-05	1e-05	1e-05	0.563853	1e-05	1e-05	1e-05	7	1335_15:250581811	-10.9709	2.91751	-7.57569	-3.72856	3.19565	1.28999	-9.99635	-3.25034	1.43005	0.462599	0.374139	-1.41891	2
2014-S1-1335_16	X1335_16	X1335_16	1335_16:250581820	1335_16:250581820	X1335_16:250581820	Brazil	Bahia	Cruz das Almas	Bahia_Cruz das Almas	Bahia_Cruz das Almas	-12.6736	-39.1017	220	Improved variety	2011	NA	NA	NA	NA	1335_16:250581820	1335_16:250581820	0.440109	1e-05	1e-05	1e-05	1e-05	1e-05	0.559811	1e-05	1e-05	1e-05	7	1335_16:250581820	-10.9728	4.09097	-8.00511	-4.20054	3.45956	0.53185	-9.81922	-3.47018	-0.532107	-1.80297	1.02207	-1.92585	2
2014-S1-1335_17	X1335_17	X1335_17	1335_17:250581813	1335_17:250581813	X1335_17:250581813	Brazil	Bahia	Cruz das Almas	Bahia_Cruz das Almas	Bahia_Cruz das Almas	-12.6736	-39.1017	220	Improved variety	2011	NA	NA	NA	NA	1335_17:250581813	1335_17:250581813	0.408403	1e-05	1e-05	1e-05	1e-05	1e-05	0.591517	1e-05	1e-05	1e-05	7	1335_17:250581813	-11.8373	3.59627	-7.04314	-1.51755	3.29918	-1.2817	-10.6805	-2.30564	-0.715917	0.0888648	-0.168011	-1.65092	2
2014-S1-1335_18	X1335_18	X1335_18	1335_18:250581821	1335_18:250581821	X1335_18:250581821	Brazil	Bahia	Cruz das Almas	Bahia_Cruz das Almas	Bahia_Cruz das Almas	-12.6736	-39.1017	220	Improved variety	2011	NA	NA	NA	NA	1335_18:250581821	1335_18:250581821	0.46123	1e-05	1e-05	1e-05	1e-05	1e-05	0.53869	1e-05	1e-05	1e-05	7	1335_18:250581821	-10.5934	2.55229	-10.2999	-4.48731	3.92163	0.965964	-11.0159	-3.67547	0.0334497	-1.93517	1.45148	-2.59531	2
2014-S1-1335_19	X1335_19	X1335_19	1335_19:250581814	1335_19:250581814	X1335_19:250581814	Brazil	Bahia	Cruz das Almas	Bahia_Cruz das Almas	Bahia_Cruz das Almas	-12.6736	-39.1017	220	Improved variety	2011	NA	NA	NA	NA	1335_19:250581814	1335_19:250581814	0.45827	1e-05	0.000492	1e-05	1e-05	1e-05	0.541168	1e-05	1e-05	1e-05	7	1335_19:250581814	-11.3445	3.42165	-8.55634	-3.09529	3.89796	1.27863	-11.3991	-3.9499	-0.560199	-1.71127	1.75298	-0.905138	2
2014-S1-1335_20	X1335_20	X1335_20	1335_20:250581822	1335_20:250581822	X1335_20:250581822	Brazil	Bahia	Cruz das Almas	Bahia_Cruz das Almas	Bahia_Cruz das Almas	-12.6736	-39.1017	220	Improved variety	2011	NA	NA	NA	NA	1335_20:250581822	1335_20:250581822	0.404736	1e-05	1e-05	1e-05	1e-05	1e-05	0.595184	1e-05	1e-05	1e-05	7	1335_20:250581822	-10.8003	3.06248	-6.20505	-3.33788	2.25503	0.217607	-11.5647	-4.35961	0.131866	0.115873	0.332235	0.0193261	2
2014-S1-1335_21	X1335_21	X1335_21	1335_21:250581815	1335_21:250581815	X1335_21:250581815	Brazil	Bahia	Cruz das Almas	Bahia_Cruz das Almas	Bahia_Cruz das Almas	-12.6736	-39.1017	220	Improved variety	2011	NA	NA	NA	NA	1335_21:250581815	1335_21:250581815	0.430377	1e-05	1e-05	1e-05	1e-05	1.4e-05	0.569539	1e-05	1e-05	1e-05	7	1335_21:250581815	-10.9414	2.59071	-6.89288	-2.58226	3.35426	0.925438	-9.52562	-3.26868	-0.263758	-0.785341	0.967226	-1.63006	2
2014-S1-1335_22	X1335_22	X1335_22	1335_22:250581823	1335_22:250581823	X1335_22:250581823	Brazil	Bahia	Cruz das Almas	Bahia_Cruz das Almas	Bahia_Cruz das Almas	-12.6736	-39.1017	220	Improved variety	2011	NA	NA	NA	NA	1335_22:250581823	1335_22:250581823	0.466952	1e-05	1e-05	1e-05	1e-05	1e-05	0.532968	1e-05	1e-05	1e-05	7	1335_22:250581823	-9.0193	2.76781	-7.47039	-3.26904	2.77685	1.47317	-11.1019	-4.57322	0.266923	0.445142	0.599441	-1.52019	2
2014-S1-1335_23	X1335_23	X1335_23	1335_23:250581816	1335_23:250581816	X1335_23:250581816	Brazil	Bahia	Cruz das Almas	Bahia_Cruz das Almas	Bahia_Cruz das Almas	-12.6736	-39.1017	220	Improved variety	2011	NA	NA	NA	NA	1335_23:250581816	1335_23:250581816	0.455198	1e-05	1e-05	1e-05	1e-05	1e-05	0.544722	1e-05	1e-05	1e-05	7	1335_23:250581816	-10.1361	3.48868	-7.0438	-3.12087	3.0676	0.599433	-10.4428	-2.6871	0.068435	-1.88112	0.257336	-2.18272	2
2014-S1-1335_24	X1335_24	X1335_24	1335_24:250581824	1335_24:250581824	X1335_24:250581824	Brazil	Bahia	Cruz das Almas	Bahia_Cruz das Almas	Bahia_Cruz das Almas	-12.6736	-39.1017	220	Improved variety	2011	NA	NA	NA	NA	1335_24:250581824	1335_24:250581824	0.394093	1e-05	1e-05	1e-05	1e-05	1e-05	0.605827	1e-05	1e-05	1e-05	7	1335_24:250581824	-12.8219	2.88043	-8.28242	-2.0667	2.74752	1.26138	-10.9962	-4.20903	-0.258554	0.792311	1.84784	-1.15195	2
2014-S1-1335_25	X1335_25	X1335_25	1335_25:250581817	1335_25:250581817	X1335_25:250581817	Brazil	Bahia	Cruz das Almas	Bahia_Cruz das Almas	Bahia_Cruz das Almas	-12.6736	-39.1017	220	Improved variety	2011	NA	NA	NA	NA	1335_25:250581817	1335_25:250581817	0.334372	1e-05	1e-05	1e-05	1e-05	1e-05	0.665548	1e-05	1e-05	1e-05	7	1335_25:250581817	-13.0058	4.29028	-7.82107	-2.06599	2.85561	-0.806147	-10.0675	-3.5087	-2.68814	-0.0465157	-1.3476	-2.18984	2
2014-S1-1335_26	X1335_26	X1335_26	1335_26:250581825	1335_26:250581825	X1335_26:250581825	Brazil	Bahia	Cruz das Almas	Bahia_Cruz das Almas	Bahia_Cruz das Almas	-12.6736	-39.1017	220	Improved variety	2011	NA	NA	NA	NA	1335_26:250581825	1335_26:250581825	0.407976	1e-05	1e-05	1e-05	1e-05	1e-05	0.591944	1e-05	1e-05	1e-05	7	1335_26:250581825	-11.2607	3.68866	-7.79243	-4.07604	3.18977	0.616317	-10.9489	-2.63011	0.0649578	-1.80026	1.13055	-1.06033	2
2014-S1-1335_27	X1335_27	X1335_27	1335_27:250581818	1335_27:250581818	X1335_27:250581818	Brazil	Bahia	Cruz das Almas	Bahia_Cruz das Almas	Bahia_Cruz das Almas	-12.6736	-39.1017	220	Improved variety	2011	NA	NA	NA	NA	1335_27:250581818	1335_27:250581818	0.400058	1e-05	1e-05	1e-05	1e-05	1.2e-05	0.599861	1e-05	1e-05	1e-05	7	1335_27:250581818	-12.1409	3.34805	-7.10359	-3.69894	3.41752	0.869192	-10.5661	-3.88775	-0.955172	0.747898	1.25732	-0.97428	2
2014-S1-1335_28	X1335_28	X1335_28	1335_28:250581826	1335_28:250581826	X1335_28:250581826	Brazil	Bahia	Cruz das Almas	Bahia_Cruz das Almas	Bahia_Cruz das Almas	-12.6736	-39.1017	220	Improved variety	2011	NA	NA	NA	NA	1335_28:250581826	1335_28:250581826	0.371435	1e-05	1e-05	1e-05	1e-05	1e-05	0.628485	1e-05	1e-05	1e-05	7	1335_28:250581826	-10.7538	3.26239	-8.42246	-3.71695	2.71497	0.13731	-10.6904	-1.9112	-0.790725	0.0999525	-1.94065	-0.774014	2
2014-S1-1335_29	X1335_29	X1335_29	1335_29:250581819	1335_29:250581819	X1335_29:250581819	Brazil	Bahia	Cruz das Almas	Bahia_Cruz das Almas	Bahia_Cruz das Almas	-12.6736	-39.1017	220	Improved variety	2011	NA	NA	NA	NA	1335_29:250581819	1335_29:250581819	0.41455	1e-05	1e-05	1e-05	1e-05	1e-05	0.58537	1e-05	1e-05	1e-05	7	1335_29:250581819	-11.8452	2.82765	-6.82326	-2.26242	2.64567	0.559017	-8.86541	-3.06012	-0.476812	0.373233	0.358561	-1.46742	2
2014-S1-1335_30	X1335_30	X1335_30	1335_30:250581827	1335_30:250581827	X1335_30:250581827	Brazil	Bahia	Cruz das Almas	Bahia_Cruz das Almas	Bahia_Cruz das Almas	-12.6736	-39.1017	220	Improved variety	2011	NA	NA	NA	NA	1335_30:250581827	1335_30:250581827	0.419881	1e-05	0.004324	1e-05	1e-05	1e-05	0.575725	1e-05	1e-05	1e-05	7	1335_30:250581827	-12.4001	3.60263	-7.33512	-2.49624	3.91781	0.685087	-10.359	-3.87009	-0.490402	0.491831	1.48863	-2.17339	2
2011-24-156	X2011_24_156	X2011_24_156	2011_24_156	2011_24_156	X2011_24_156	Brazil	Bahia	Cruz das Almas	Bahia_Cruz das Almas	Bahia_Cruz das Almas	-12.6736	-39.1017	220	Improved variety	2011	NA	White	Dark brown	White	2011_24_156	2011_24_156	0.561156	0.41196	1e-05	1e-05	0.026815	1e-05	1e-05	1e-05	1e-05	1e-05	1	2011_24_156	19.1746	-5.18675	10.8796	-3.00013	1.36775	1.99756	3.73046	-5.09313	10.34	-5.86419	-0.0824128	3.16277	8
2011-34-41	X2011_34_41	X2011_34_41	2011_34_41	2011_34_41	X2011_34_41	Brazil	Bahia	Cruz das Almas	Bahia_Cruz das Almas	Bahia_Cruz das Almas	-12.6736	-39.1017	220	Improved variety	2011	NA	White	Dark brown	White	2011_34_41	2011_34_41	0.016878	0.050282	0.072218	0.001698	0.264745	1e-05	0.079579	0.17532	0.173585	0.165686	5	2011_34_41	3.82661	3.93378	-1.51098	-0.789882	0.244745	-2.24682	0.957703	0.738729	1.0258	2.2338	-0.250399	-2.47106	7
2011-34-45	X2011_34_45	X2011_34_45	2011_34_45	2011_34_45	X2011_34_45	Brazil	Bahia	Cruz das Almas	Bahia_Cruz das Almas	Bahia_Cruz das Almas	-12.6736	-39.1017	220	Improved variety	2011	NA	White	Dark brown	White	2011_34_45	2011_34_45	0.04748	0.136158	0.105375	0.115098	1e-05	1e-05	0.065929	0.134053	0.322288	0.073599	9	2011_34_45	-2.96871	3.77782	-5.32451	-1.72247	1.2584	-1.9867	-0.447631	0.348891	1.682	1.91137	-0.167105	-0.66264	5
2011-34-64	X2011_34_64	X2011_34_64	2011_34_64	2011_34_64	X2011_34_64	Brazil	Bahia	Cruz das Almas	Bahia_Cruz das Almas	Bahia_Cruz das Almas	-12.6736	-39.1017	220	Improved variety	2011	NA	White	Dark brown	White	2011_34_64	2011_34_64	0.033452	0.123545	0.148738	0.116119	1e-05	1e-05	0.059583	0.175061	0.238876	0.104606	9	2011_34_64	0.815029	2.17805	-3.79851	-2.2309	0.850817	-1.88948	-0.615677	-0.528058	0.862573	0.473913	-0.617028	-2.31544	7
2011-34-69	X2011_34_69	X2011_34_69	2011_34_69	2011_34_69	X2011_34_69	Brazil	Bahia	Cruz das Almas	Bahia_Cruz das Almas	Bahia_Cruz das Almas	-12.6736	-39.1017	220	Improved variety	2011	NA	White	Dark brown	White	2011_34_69	2011_34_69	0.0523	0.199441	0.182898	0.113332	1e-05	0.000999	0.003971	0.123971	0.215695	0.107382	9	2011_34_69	1.19172	1.35144	-2.88251	-2.10487	0.907204	-1.18569	-1.86934	-0.332291	1.046	-1.44436	-1.40632	-0.310619	1
2012-106-160	X2012_106_160	X2012_106_160	2012_106_160	2012_106_160	X2012_106_160	Brazil	Bahia	Cruz das Almas	Bahia_Cruz das Almas	Bahia_Cruz das Almas	-12.6736	-39.1017	220	Improved variety	2012	NA	Cream	Dark brown	Yellow	2012_106_160	2012_106_160	1e-05	1e-05	1e-05	0.530913	1e-05	1e-05	0.020853	0.426291	0.021883	1e-05	4	2012_106_160	20.3941	-0.196739	-17.3756	-3.31534	3.09981	8.07697	2.09155	2.33385	-5.34094	2.75168	-2.53232	-0.661912	6
2012-107-019	X2012_107_019	X2012_107_019	2012_107_019	2012_107_019	X2012_107_019	Brazil	Bahia	Cruz das Almas	Bahia_Cruz das Almas	Bahia_Cruz das Almas	-12.6736	-39.1017	220	Improved variety	2012	NA	Cream	Light brown	White	2012_107_019	2012_107_019	1e-05	1e-05	1e-05	0.41545	0.103329	1e-05	1e-05	0.4437	0.037462	1e-05	8	2012_107_019	20.4059	3.94207	-8.91664	-3.74344	1.85077	2.00307	2.66566	2.08001	-0.697579	0.320349	0.163165	-1.82405	7
2012-107-02	X2012_107_02	X2012_107_02	2012_107_02	2012_107_02	X2012_107_02	Brazil	Bahia	Cruz das Almas	Bahia_Cruz das Almas	Bahia_Cruz das Almas	-12.6736	-39.1017	220	Improved variety	2012	NA	NA	NA	NA	2012_107_02	2012_107_02	0.003357	1e-05	1e-05	0.314865	0.12973	1e-05	1e-05	0.473728	0.07827	1e-05	8	2012_107_02	21.0705	2.73348	-5.03916	-2.61893	1.50226	2.33096	2.57044	1.14557	0.198276	1.45379	-0.65967	-2.11452	7
2012-107-039	X2012_107_039	X2012_107_039	2012_107_039	2012_107_039	X2012_107_039	Brazil	Bahia	Cruz das Almas	Bahia_Cruz das Almas	Bahia_Cruz das Almas	-12.6736	-39.1017	220	Improved variety	2012	NA	Cream	Dark brown	White	2012_107_039	2012_107_039	1e-05	1e-05	1e-05	0.324546	0.165155	1e-05	1e-05	0.422283	0.087957	1e-05	8	2012_107_039	19.1685	4.51694	-9.54119	-3.36749	2.21029	2.63248	2.06637	0.639143	-0.297851	1.53448	-0.788337	-3.02466	7
2012-107-136	X2012_107_136	X2012_107_136	2012_107_136	2012_107_136	X2012_107_136	Brazil	Bahia	Cruz das Almas	Bahia_Cruz das Almas	Bahia_Cruz das Almas	-12.6736	-39.1017	220	Improved variety	2012	NA	Cream	Dark brown	Purple	2012_107_136	2012_107_136	1e-05	1e-05	1e-05	0.32417	0.106416	1e-05	1e-05	0.502776	0.066577	1e-05	8	2012_107_136	23.5935	3.83022	-7.3465	-2.93967	2.29441	0.863061	2.26949	1.33333	-0.0217414	1.03261	-0.759278	-1.93075	7
2012-108-02	X2012_108_02	X2012_108_02	2012_108_02	2012_108_02	X2012_108_02	Brazil	Bahia	Cruz das Almas	Bahia_Cruz das Almas	Bahia_Cruz das Almas	-12.6736	-39.1017	220	Improved variety	2012	NA	NA	NA	NA	2012_108_02	2012_108_02	1e-05	1e-05	1e-05	0.9999	2e-05	1e-05	1e-05	1e-05	1e-05	1e-05	4	2012_108_02	-1.63325	4.19241	-31.3941	-6.11567	4.79882	14.7651	2.82424	2.11071	-4.61043	1.33953	-2.48395	1.19226	6
2012-108-173	X2012_108_173	X2012_108_173	2012_108_173	2012_108_173	X2012_108_173	Brazil	Bahia	Cruz das Almas	Bahia_Cruz das Almas	Bahia_Cruz das Almas	-12.6736	-39.1017	220	Improved variety	2012	NA	White	Light brown	White	2012_108_173	2012_108_173	1e-05	1e-05	1e-05	0.994475	1e-05	1e-05	1e-05	0.005445	1e-05	1e-05	4	2012_108_173	2.18185	5.53167	-28.5444	-4.75266	4.4332	13.7827	2.59426	1.60868	-4.38196	1.68342	-1.11652	2.64608	6
2012-108-187	X2012_108_187	X2012_108_187	2012_108_187	2012_108_187	X2012_108_187	Brazil	Bahia	Cruz das Almas	Bahia_Cruz das Almas	Bahia_Cruz das Almas	-12.6736	-39.1017	220	Improved variety	2012	NA	White	Light brown	Yellow	2012_108_187	2012_108_187	1e-05	1e-05	1e-05	0.997097	1.5e-05	1e-05	1e-05	0.002818	1e-05	1e-05	4	2012_108_187	1.83443	4.61138	-30.1731	-5.46427	4.34322	13.7929	3.062	0.909712	-4.22108	1.34615	-2.73169	1.44508	6
2012-108-215	X2012_108_215	X2012_108_215	2012_108_215	2012_108_215	X2012_108_215	Brazil	Bahia	Cruz das Almas	Bahia_Cruz das Almas	Bahia_Cruz das Almas	-12.6736	-39.1017	220	Improved variety	2012	NA	White	Dark brown	White	2012_108_215	2012_108_215	1e-05	1e-05	1e-05	0.999907	1e-05	1e-05	1.3e-05	1e-05	1e-05	1e-05	4	2012_108_215	-3.57349	6.2068	-32.5508	-5.17803	4.83863	14.7854	3.33519	1.58938	-4.37087	0.57454	-2.17538	1.67075	6
2014-001-01	X2014_001_01	X2014_001_01	2014_001_01	2014_001_01	X2014_001_01	Brazil	Bahia	Cruz das Almas	Bahia_Cruz das Almas	Bahia_Cruz das Almas	-12.6736	-39.1017	220	Improved variety	2014	NA	White	White	White	2014_001_01	2014_001_01	0.496312	1e-05	1e-05	0.503608	1e-05	1e-05	1e-05	1e-05	1e-05	1e-05	4	2014_001_01	11.6716	-1.43747	-16.6036	-3.7961	4.85926	14.5183	4.44394	-1.84798	3.38204	-0.931394	0.279345	1.98074	6
2014-001-03	X2014_001_03	X2014_001_03	2014_001_03	2014_001_03	X2014_001_03	Brazil	Bahia	Cruz das Almas	Bahia_Cruz das Almas	Bahia_Cruz das Almas	-12.6736	-39.1017	220	Improved variety	2014	NA	White	White	Light pink	2014_001_03	2014_001_03	0.491053	1e-05	1e-05	0.508867	1e-05	1e-05	1e-05	1e-05	1e-05	1e-05	4	2014_001_03	12.4329	-2.05852	-17.1452	-4.46933	4.43971	13.2169	2.72411	-1.52713	2.46006	-2.43052	1.12073	1.40343	6
2014-001-08	X2014_001_08	X2014_001_08	2014_001_08	2014_001_08	X2014_001_08	Brazil	Bahia	Cruz das Almas	Bahia_Cruz das Almas	Bahia_Cruz das Almas	-12.6736	-39.1017	220	Improved variety	2014	NA	White	White	Light pink	2014_001_08	2014_001_08	0.506343	1e-05	1e-05	0.493577	1e-05	1e-05	1e-05	1e-05	1e-05	1e-05	1	2014_001_08	15.3801	-2.35261	-15.5748	-4.89395	2.6898	10.2291	3.77687	-1.69431	5.19975	-2.16679	2.76413	1.54994	8
2014-001-12	X2014_001_12	X2014_001_12	2014_001_12	2014_001_12	X2014_001_12	Brazil	Bahia	Cruz das Almas	Bahia_Cruz das Almas	Bahia_Cruz das Almas	-12.6736	-39.1017	220	Improved variety	2014	NA	White	Dark brown	Light pink	2014_001_12	2014_001_12	0.501364	1e-05	1e-05	0.498555	1e-05	1e-05	1e-05	1e-05	1.1e-05	1e-05	1	2014_001_12	18.7642	-2.90358	-16.1422	-4.66493	3.86828	11.3148	3.46698	-2.20399	0.97981	-1.63625	1.58986	1.38612	6
2014-001-34	X2014_001_34	X2014_001_34	2014_001_34	2014_001_34	X2014_001_34	Brazil	Bahia	Cruz das Almas	Bahia_Cruz das Almas	Bahia_Cruz das Almas	-12.6736	-39.1017	220	Improved variety	2014	NA	White	White	White	2014_001_34	2014_001_34	0.470884	1e-05	1e-05	0.529036	1e-05	1e-05	1e-05	1e-05	1e-05	1e-05	4	2014_001_34	12.73	-2.62946	-19.4086	-6.02069	3.96941	13.1935	2.77968	0.780605	1.12053	-3.30933	1.31174	0.998729	6
2014-003-07	X2014_003_07	X2014_003_07	2014_003_07	2014_003_07	X2014_003_07	Brazil	Bahia	Cruz das Almas	Bahia_Cruz das Almas	Bahia_Cruz das Almas	-12.6736	-39.1017	220	Improved variety	2014	NA	White	Dark brown	Cream	2014_003_07	2014_003_07	0.141214	0.077591	0.009831	0.505138	0.000129	1e-05	0.000189	0.2391	0.026788	1e-05	4	2014_003_07	17.1755	0.0343075	-17.2872	-4.70585	4.03311	8.58744	1.74838	0.646159	-2.41163	2.28628	-0.791542	-0.967695	6
2014-005-02	X2014_005_02	X2014_005_02	2014_005_02	2014_005_02	X2014_005_02	Brazil	Bahia	Cruz das Almas	Bahia_Cruz das Almas	Bahia_Cruz das Almas	-12.6736	-39.1017	220	Improved variety	2014	NA	White	Dark brown	Light pink	2014_005_02	2014_005_02	0.499327	1e-05	0.011078	0.489524	1e-05	1e-05	1e-05	1e-05	1e-05	1e-05	1	2014_005_02	17.3518	-2.09756	-15.8525	-4.49976	3.51622	10.8383	2.54557	-1.44844	2.15679	-1.28084	1.80151	1.05838	6
2014-006-01	X2014_006_01	X2014_006_01	2014_006_01	2014_006_01	X2014_006_01	Brazil	Bahia	Cruz das Almas	Bahia_Cruz das Almas	Bahia_Cruz das Almas	-12.6736	-39.1017	220	Improved variety	2014	NA	White	White	White	2014_006_01	2014_006_01	0.36202	1e-05	0.066264	0.495035	1e-05	1e-05	1e-05	0.076621	1e-05	1e-05	4	2014_006_01	12.3001	-0.483902	-18.9362	-4.44041	4.62415	11.8466	2.84985	0.795191	-0.148001	-0.301023	1.6172	1.88683	6
2014-006-02	X2014_006_02	X2014_006_02	2014_006_02	2014_006_02	X2014_006_02	Brazil	Bahia	Cruz das Almas	Bahia_Cruz das Almas	Bahia_Cruz das Almas	-12.6736	-39.1017	220	Improved variety	2014	NA	White	Dark brown	White	2014_006_02	2014_006_02	0.388498	1e-05	1e-05	0.484467	1e-05	1e-05	1e-05	0.126966	1e-05	1e-05	4	2014_006_02	18.8052	-1.36493	-15.6518	-4.34168	4.45633	10.8483	3.34866	-0.535317	-0.823571	-1.00139	0.310997	0.734081	6
2014-006-16	X2014_006_16	X2014_006_16	2014_006_16	2014_006_16	X2014_006_16	Brazil	Bahia	Cruz das Almas	Bahia_Cruz das Almas	Bahia_Cruz das Almas	-12.6736	-39.1017	220	Improved variety	2014	NA	White	White	White	2014_006_16	2014_006_16	0.360393	1e-05	0.093605	0.502562	1e-05	1e-05	1e-05	0.043379	1e-05	1e-05	4	2014_006_16	12.4313	-1.78407	-20.0718	-5.90289	3.82569	13.4706	1.13487	-0.85518	-1.73359	-0.231706	0.13944	1.43828	6
2014-006-17	X2014_006_17	X2014_006_17	2014_006_17	2014_006_17	X2014_006_17	Brazil	Bahia	Cruz das Almas	Bahia_Cruz das Almas	Bahia_Cruz das Almas	-12.6736	-39.1017	220	Improved variety	2014	NA	White	White	White	2014_006_17	2014_006_17	0.366665	1e-05	1e-05	0.53937	1e-05	1e-05	1e-05	0.093895	1e-05	1e-05	4	2014_006_17	13.428	-0.776394	-17.0528	-4.70884	4.03753	11.2687	2.54452	0.346309	0.530136	-0.0918406	0.247459	0.660471	6
2014-006-18	X2014_006_18	X2014_006_18	2014_006_18	2014_006_18	X2014_006_18	Brazil	Bahia	Cruz das Almas	Bahia_Cruz das Almas	Bahia_Cruz das Almas	-12.6736	-39.1017	220	Improved variety	2014	NA	White	White	White	2014_006_18	2014_006_18	0.41775	1e-05	1e-05	0.523722	1e-05	1e-05	1e-05	0.058457	1e-05	1e-05	4	2014_006_18	16.4081	-0.744768	-15.8654	-5.07461	3.31568	13.0219	2.86022	0.98423	-0.57838	-1.07696	-0.152799	2.54354	6
2014-006-19	X2014_006_19	X2014_006_19	2014_006_19	2014_006_19	X2014_006_19	Brazil	Bahia	Cruz das Almas	Bahia_Cruz das Almas	Bahia_Cruz das Almas	-12.6736	-39.1017	220	Improved variety	2014	NA	White	White	White	2014_006_19	2014_006_19	0.42268	1e-05	0.016001	0.550225	1e-05	1e-05	1e-05	0.011034	1e-05	1e-05	4	2014_006_19	11.0625	-0.610981	-18.1312	-5.23376	4.20476	14.2118	3.29055	-0.372125	-0.302721	-0.104872	-0.305097	0.61755	6
2014-006-20	X2014_006_20	X2014_006_20	2014_006_20	2014_006_20	X2014_006_20	Brazil	Bahia	Cruz das Almas	Bahia_Cruz das Almas	Bahia_Cruz das Almas	-12.6736	-39.1017	220	Improved variety	2014	NA	White	White	White	2014_006_20	2014_006_20	0.293801	1e-05	1e-05	0.482044	1e-05	1e-05	1e-05	0.224085	1e-05	1e-05	4	2014_006_20	23.9795	-2.69837	-15.885	-4.25326	3.39245	11.4064	3.89562	0.976198	-1.24684	0.791022	-2.31771	-0.465415	6
2014-006-21	X2014_006_21	X2014_006_21	2014_006_21	2014_006_21	X2014_006_21	Brazil	Bahia	Cruz das Almas	Bahia_Cruz das Almas	Bahia_Cruz das Almas	-12.6736	-39.1017	220	Improved variety	2014	NA	White	Dark brown	Cream	2014_006_21	2014_006_21	0.452412	1e-05	1e-05	0.535237	1e-05	1.7e-05	1.3e-05	0.012271	1e-05	1e-05	4	2014_006_21	14.9473	-3.02507	-14.9211	-5.3103	4.47508	13.6974	1.99376	-0.514467	-1.09511	-1.49641	-1.15725	1.4027	6
2014-006-22	X2014_006_22	X2014_006_22	2014_006_22	2014_006_22	X2014_006_22	Brazil	Bahia	Cruz das Almas	Bahia_Cruz das Almas	Bahia_Cruz das Almas	-12.6736	-39.1017	220	Improved variety	2014	NA	White	Dark brown	White	2014_006_22	2014_006_22	0.362726	1e-05	0.030256	0.516162	1e-05	1e-05	1e-05	0.090796	1e-05	1e-05	4	2014_006_22	15.3674	-1.18493	-16.9394	-4.98047	4.18282	12.9107	2.52708	0.851294	-0.791444	-0.123571	-0.236389	1.69772	6
2014-006-32	X2014_006_32	X2014_006_32	2014_006_32	2014_006_32	X2014_006_32	Brazil	Bahia	Cruz das Almas	Bahia_Cruz das Almas	Bahia_Cruz das Almas	-12.6736	-39.1017	220	Improved variety	2014	NA	White	Dark brown	White	2014_006_32	2014_006_32	0.370626	1e-05	1e-05	0.494204	1e-05	1.8e-05	1e-05	0.135092	1e-05	1e-05	4	2014_006_32	19.435	-1.63796	-14.5006	-3.99792	4.32275	13.1166	4.12042	2.06194	-1.48799	1.33109	-2.0689	1.38196	6
2014-006-33	X2014_006_33	X2014_006_33	2014_006_33	2014_006_33	X2014_006_33	Brazil	Bahia	Cruz das Almas	Bahia_Cruz das Almas	Bahia_Cruz das Almas	-12.6736	-39.1017	220	Improved variety	2014	NA	White	White	White	2014_006_33	2014_006_33	0.357959	1e-05	0.020813	0.528162	1e-05	1e-05	1e-05	0.093005	1e-05	1e-05	4	2014_006_33	15.3978	-2.66007	-18.4413	-5.06259	4.43963	13.1915	3.01304	0.38299	-0.73376	0.279888	-0.412701	1.73044	6
2014-006-40	X2014_006_40	X2014_006_40	2014_006_40	2014_006_40	X2014_006_40	Brazil	Bahia	Cruz das Almas	Bahia_Cruz das Almas	Bahia_Cruz das Almas	-12.6736	-39.1017	220	Improved variety	2014	NA	White	White	White	2014_006_40	2014_006_40	0.370878	1e-05	0.018978	0.52664	1e-05	1e-05	1e-05	0.083444	1e-05	1e-05	4	2014_006_40	16.3543	-4.02471	-18.7904	-4.22451	4.34182	14.0284	2.42406	-0.307067	0.241787	-0.232963	0.0703189	0.873636	6
2014-006-41	X2014_006_41	X2014_006_41	2014_006_41	2014_006_41	X2014_006_41	Brazil	Bahia	Cruz das Almas	Bahia_Cruz das Almas	Bahia_Cruz das Almas	-12.6736	-39.1017	220	Improved variety	2014	NA	White	White	White	2014_006_41	2014_006_41	0.37593	1e-05	0.083125	0.514935	1e-05	1e-05	1e-05	0.02595	1e-05	1e-05	4	2014_006_41	12.227	-3.01979	-19.7086	-4.47366	3.56706	12.8433	2.44485	-0.132413	-0.716503	-0.292574	-0.265988	1.21822	6
2014-006-43	X2014_006_43	X2014_006_43	2014_006_43	2014_006_43	X2014_006_43	Brazil	Bahia	Cruz das Almas	Bahia_Cruz das Almas	Bahia_Cruz das Almas	-12.6736	-39.1017	220	Improved variety	2014	NA	White	White	White	2014_006_43	2014_006_43	0.429508	1e-05	1e-05	0.549925	1e-05	1e-05	1e-05	0.020496	1e-05	1e-05	4	2014_006_43	12.2	-1.5596	-18.2395	-3.95697	4.8575	13.5152	3.08524	-0.802533	-0.0315191	-2.9312	0.500433	1.34148	6
2014-006-44	X2014_006_44	X2014_006_44	2014_006_44	2014_006_44	X2014_006_44	Brazil	Bahia	Cruz das Almas	Bahia_Cruz das Almas	Bahia_Cruz das Almas	-12.6736	-39.1017	220	Improved variety	2014	NA	White	White	White	2014_006_44	2014_006_44	0.382683	1e-05	1e-05	0.543059	1e-05	1e-05	1e-05	0.074187	1e-05	1e-05	4	2014_006_44	14.896	-2.26055	-17.7785	-5.2058	3.6541	13.2538	2.91645	-0.640365	0.0482154	1.15857	-0.771712	1.53472	6
2014-006-48	X2014_006_48	X2014_006_48	2014_006_48	2014_006_48	X2014_006_48	Brazil	Bahia	Cruz das Almas	Bahia_Cruz das Almas	Bahia_Cruz das Almas	-12.6736	-39.1017	220	Improved variety	2014	NA	White	White	White	2014_006_48	2014_006_48	0.357359	1e-05	0.073405	0.494127	1e-05	1e-05	1e-05	0.075049	1e-05	1e-05	4	2014_006_48	15.312	-3.30579	-18.9028	-4.8403	4.80153	15.1081	3.76997	0.900176	-1.19784	0.215149	0.169947	1.38178	6
2014-006-54	X2014_006_54	X2014_006_54	2014_006_54	2014_006_54	X2014_006_54	Brazil	Bahia	Cruz das Almas	Bahia_Cruz das Almas	Bahia_Cruz das Almas	-12.6736	-39.1017	220	Improved variety	2014	NA	White	Dark brown	White	2014_006_54	2014_006_54	0.27957	1e-05	0.031573	0.513249	1e-05	1e-05	1e-05	0.175549	1e-05	1e-05	4	2014_006_54	19.1293	-2.63407	-18.5076	-5.08381	3.85537	13.7475	3.28648	0.226713	-2.1514	0.611688	-0.489446	2.17418	6
2014-007-14	X2014_007_14	X2014_007_14	2014_007_14	2014_007_14	X2014_007_14	Brazil	Bahia	Cruz das Almas	Bahia_Cruz das Almas	Bahia_Cruz das Almas	-12.6736	-39.1017	220	Improved variety	2014	NA	White	Dark brown	Purple	2014_007_14	2014_007_14	0.157198	0.49786	1e-05	1e-05	0.024625	1e-05	1e-05	0.18615	0.134118	1e-05	2	2014_007_14	17.6049	-3.33422	4.38214	-1.85622	0.391969	-2.43109	1.39888	-0.0437543	2.3621	-1.77881	-7.08294	1.66989	1
2014-007-30	X2014_007_30	X2014_007_30	2014_007_30	2014_007_30	X2014_007_30	Brazil	Bahia	Cruz das Almas	Bahia_Cruz das Almas	Bahia_Cruz das Almas	-12.6736	-39.1017	220	Improved variety	2014	NA	White	Dark brown	Purple	2014_007_30	2014_007_30	0.143289	0.4183	1e-05	1e-05	0.005972	0.00912	1e-05	0.19692	0.226359	1e-05	2	2014_007_30	16.6616	-5.17999	7.92358	-0.823851	0.189098	-2.90566	1.6719	-0.131509	3.18298	-1.08758	-6.14312	2.19097	1
2014-007-36	X2014_007_36	X2014_007_36	2014_007_36	2014_007_36	X2014_007_36	Brazil	Bahia	Cruz das Almas	Bahia_Cruz das Almas	Bahia_Cruz das Almas	-12.6736	-39.1017	220	Improved variety	2014	NA	White	Dark brown	Purple	2014_007_36	2014_007_36	0.041682	0.409626	1e-05	1e-05	0.502882	2e-05	1e-05	0.04574	1e-05	1e-05	5	2014_007_36	17.1775	-0.0740265	-5.5449	-2.88062	0.715256	-1.49667	1.36142	-2.21057	3.64618	0.258304	-5.32275	4.3332	1
2014-007-49	X2014_007_49	X2014_007_49	2014_007_49	2014_007_49	X2014_007_49	Brazil	Bahia	Cruz das Almas	Bahia_Cruz das Almas	Bahia_Cruz das Almas	-12.6736	-39.1017	220	Improved variety	2014	NA	White	Dark brown	Purple	2014_007_49	2014_007_49	0.10873	0.504428	1e-05	0.005371	0.017882	1e-05	1e-05	0.177813	0.184375	0.00137	2	2014_007_49	14.7846	-1.88883	6.10435	-1.23538	0.40412	-2.03689	0.955767	-1.54426	3.55303	-1.09866	-6.55065	2.82066	1
2014-007-53	X2014_007_53	X2014_007_53	2014_007_53	2014_007_53	X2014_007_53	Brazil	Bahia	Cruz das Almas	Bahia_Cruz das Almas	Bahia_Cruz das Almas	-12.6736	-39.1017	220	Improved variety	2014	NA	White	White	White	2014_007_53	2014_007_53	0.109436	0.46455	1e-05	1e-05	0.01682	1e-05	1e-05	0.188707	0.220438	1e-05	2	2014_007_53	14.5097	-1.4626	5.58173	-1.60954	0.105889	-0.805273	0.265347	-1.02628	3.94269	-1.57978	-5.04274	1.74703	1
2014-008-11	X2014_008_11	X2014_008_11	2014_008_11	2014_008_11	X2014_008_11	Brazil	Bahia	Cruz das Almas	Bahia_Cruz das Almas	Bahia_Cruz das Almas	-12.6736	-39.1017	220	Improved variety	2014	NA	White	White	White	2014_008_11	2014_008_11	0.023947	0.494235	1e-05	0.080067	0.000845	1e-05	0.172667	0.017464	1e-05	0.210745	2	2014_008_11	2.57646	-1.7058	7.31456	1.94383	-0.702099	-1.03888	2.0805	-3.80486	3.74445	0.435891	-5.3619	2.70266	1
2014-008-18	X2014_008_18	X2014_008_18	2014_008_18	2014_008_18	X2014_008_18	Brazil	Bahia	Cruz das Almas	Bahia_Cruz das Almas	Bahia_Cruz das Almas	-12.6736	-39.1017	220	Improved variety	2014	NA	White	White	Light pink	2014_008_18	2014_008_18	0.025125	0.470223	1e-05	0.020831	0.060415	1e-05	1e-05	0.222226	0.20114	1e-05	2	2014_008_18	15.4449	-1.26027	1.91587	-1.41	-0.46261	-2.0727	1.14117	-1.06615	2.30826	-0.687587	-6.21316	3.59314	1
2014-008-19	X2014_008_19	X2014_008_19	2014_008_19	2014_008_19	X2014_008_19	Brazil	Bahia	Cruz das Almas	Bahia_Cruz das Almas	Bahia_Cruz das Almas	-12.6736	-39.1017	220	Improved variety	2014	NA	White	White	Light pink	2014_008_19	2014_008_19	0.063164	0.490843	1e-05	0.119444	0.006237	1e-05	0.073636	0.007326	1e-05	0.23932	2	2014_008_19	5.06764	0.325193	6.4977	0.648705	0.347825	-0.713173	2.61342	-6.1452	1.87881	-1.78613	-4.63435	2.5241	1
2014-008-21	X2014_008_21	X2014_008_21	2014_008_21	2014_008_21	X2014_008_21	Brazil	Bahia	Cruz das Almas	Bahia_Cruz das Almas	Bahia_Cruz das Almas	-12.6736	-39.1017	220	Improved variety	2014	NA	White	White	Light pink	2014_008_21	2014_008_21	0.022464	0.457933	1e-05	1e-05	0.201876	1e-05	0.049388	0.10775	0.160548	1e-05	2	2014_008_21	9.15882	0.147258	-0.37181	-1.5126	-0.302332	-2.55999	-0.0558052	-0.998086	2.69655	-2.25713	-4.97315	4.97695	1
2014-008-24	X2014_008_24	X2014_008_24	2014_008_24	2014_008_24	X2014_008_24	Brazil	Bahia	Cruz das Almas	Bahia_Cruz das Almas	Bahia_Cruz das Almas	-12.6736	-39.1017	220	Improved variety	2014	NA	White	White	Yellow	2014_008_24	2014_008_24	0.044205	0.51562	0.155187	1e-05	0.073025	1e-05	0.055662	0.131143	0.004442	0.020696	2	2014_008_24	13.8204	-2.53333	1.91202	-1.54967	0.246758	-1.31591	-0.552153	-2.52214	5.95581	-1.68787	-6.43961	3.17606	1
2014-008-34	X2014_008_34	X2014_008_34	2014_008_34	2014_008_34	X2014_008_34	Brazil	Bahia	Cruz das Almas	Bahia_Cruz das Almas	Bahia_Cruz das Almas	-12.6736	-39.1017	220	Improved variety	2014	NA	White	Dark brown	White	2014_008_34	2014_008_34	0.021321	0.491585	0.008389	0.021866	0.17861	1e-05	0.126878	0.051835	0.09745	0.002055	2	2014_008_34	5.87291	-0.423153	-1.21578	-3.52206	1.27537	-2.71578	0.533977	-0.925416	2.32815	-1.82428	-5.2808	3.69365	1
2014-009-01	X2014_009_01	X2014_009_01	2014_009_01	2014_009_01	X2014_009_01	Brazil	Bahia	Cruz das Almas	Bahia_Cruz das Almas	Bahia_Cruz das Almas	-12.6736	-39.1017	220	Improved variety	2014	NA	White	Dark brown	White	2014_009_01	2014_009_01	1e-05	1e-05	0.078739	0.320274	0.056348	1e-05	0.282453	0.048281	1e-05	0.213865	4	2014_009_01	-8.18475	4.15683	-12.6232	-1.31061	1.82665	2.97839	2.20096	-1.598	-2.7747	0.566489	0.0930381	0.666544	5
2014-009-04	X2014_009_04	X2014_009_04	2014_009_04	2014_009_04	X2014_009_04	Brazil	Bahia	Cruz das Almas	Bahia_Cruz das Almas	Bahia_Cruz das Almas	-12.6736	-39.1017	220	Improved variety	2014	NA	Cream	Light brown	Cream	2014_009_04	2014_009_04	0.061677	1e-05	0.064701	0.046447	0.08746	1e-05	0.163913	0.512123	0.037664	0.025994	8	2014_009_04	22.337	0.523725	-2.32787	-1.56194	2.27485	0.409978	2.71475	1.64639	0.540047	2.73531	-1.02024	-1.70227	7
2014-009-07	X2014_009_07	X2014_009_07	2014_009_07	2014_009_07	X2014_009_07	Brazil	Bahia	Cruz das Almas	Bahia_Cruz das Almas	Bahia_Cruz das Almas	-12.6736	-39.1017	220	Improved variety	2014	NA	White	White	White	2014_009_07	2014_009_07	0.008242	1e-05	0.074922	0.168004	0.159633	1e-05	0.114191	0.309811	0.165166	1e-05	8	2014_009_07	10.8882	4.64106	-12.5871	-2.73293	1.24853	2.2882	2.14189	0.862125	-1.76532	0.72397	-1.21499	-2.80232	7
2014-009-08	X2014_009_08	X2014_009_08	2014_009_08	2014_009_08	X2014_009_08	Brazil	Bahia	Cruz das Almas	Bahia_Cruz das Almas	Bahia_Cruz das Almas	-12.6736	-39.1017	220	Improved variety	2014	NA	White	White	White	2014_009_08	2014_009_08	0.001248	1e-05	0.097338	0.236758	0.11791	1e-05	0.107689	0.334778	0.104249	1e-05	8	2014_009_08	14.8204	2.69138	-13.5199	-3.0617	0.511479	2.90348	0.961307	0.950396	-2.06804	0.851473	-1.25909	-2.61087	7
2014-009-10	X2014_009_10	X2014_009_10	2014_009_10	2014_009_10	X2014_009_10	Brazil	Bahia	Cruz das Almas	Bahia_Cruz das Almas	Bahia_Cruz das Almas	-12.6736	-39.1017	220	Improved variety	2014	NA	White	Light brown	White	2014_009_10	2014_009_10	1e-05	1e-05	0.060557	0.176532	0.195696	1.4e-05	0.126001	0.193805	0.247366	1e-05	9	2014_009_10	2.06562	5.75656	-13.0576	-2.58044	0.845335	1.18268	1.56774	2.3094	-1.96245	1.61681	-0.0258797	-0.652205	7
2014-009-11	X2014_009_11	X2014_009_11	2014_009_11	2014_009_11	X2014_009_11	Brazil	Bahia	Cruz das Almas	Bahia_Cruz das Almas	Bahia_Cruz das Almas	-12.6736	-39.1017	220	Improved variety	2014	NA	White	Dark brown	White	2014_009_11	2014_009_11	1e-05	1e-05	0.102104	0.181074	0.155117	1e-05	0.10045	0.331154	0.130062	1e-05	8	2014_009_11	13.0441	2.7565	-9.70262	-2.74951	0.0995486	1.52378	1.87831	1.61676	-0.936301	1.02685	-1.72148	-2.77734	7
2014-010-02	X2014_010_02	X2014_010_02	2014_010_02	2014_010_02	X2014_010_02	Brazil	Bahia	Cruz das Almas	Bahia_Cruz das Almas	Bahia_Cruz das Almas	-12.6736	-39.1017	220	Improved variety	2014	NA	White	Dark brown	Purple	2014_010_02	2014_010_02	0.028916	0.422384	1e-05	1e-05	0.478208	1e-05	1e-05	0.070433	1e-05	1e-05	5	2014_010_02	20.8368	-2.28723	-1.33513	-1.96687	0.220052	-3.04818	2.51169	-0.790258	5.00295	1.35195	-7.27556	3.01378	1
2014-010-04	X2014_010_04	X2014_010_04	2014_010_04	2014_010_04	X2014_010_04	Brazil	Bahia	Cruz das Almas	Bahia_Cruz das Almas	Bahia_Cruz das Almas	-12.6736	-39.1017	220	Improved variety	2014	NA	White	Light brown	Purple	2014_010_04	2014_010_04	0.034136	0.421897	1e-05	1e-05	0.543897	1e-05	1e-05	1e-05	1e-05	1e-05	5	2014_010_04	10.7376	0.200015	-3.15714	-0.691777	0.536022	-2.07274	0.971923	-1.0594	2.67194	0.512583	-6.23754	2.84297	1
2014-010-06	X2014_010_06	X2014_010_06	2014_010_06	2014_010_06	X2014_010_06	Brazil	Bahia	Cruz das Almas	Bahia_Cruz das Almas	Bahia_Cruz das Almas	-12.6736	-39.1017	220	Improved variety	2014	NA	White	Dark brown	White	2014_010_06	2014_010_06	0.00796	0.4628	1e-05	1e-05	0.495196	1e-05	1e-05	0.033984	1e-05	1e-05	5	2014_010_06	15.0112	-0.617633	-4.44969	-2.11982	0.834383	-2.17843	0.603981	-0.65973	1.87853	-0.382352	-6.94404	2.6927	1
2014-010-11	X2014_010_11	X2014_010_11	2014_010_11	2014_010_11	X2014_010_11	Brazil	Bahia	Cruz das Almas	Bahia_Cruz das Almas	Bahia_Cruz das Almas	-12.6736	-39.1017	220	Improved variety	2014	NA	White	White	White	2014_010_11	2014_010_11	0.010436	0.437601	1e-05	1e-05	0.515125	1e-05	1e-05	0.036778	1e-05	1e-05	5	2014_010_11	15.5022	-0.705904	-4.81598	-2.22623	1.13855	-0.873434	1.05694	-0.822417	1.77772	-0.443849	-6.59119	1.77128	1
2014-010-15	X2014_010_15	X2014_010_15	2014_010_15	2014_010_15	X2014_010_15	Brazil	Bahia	Cruz das Almas	Bahia_Cruz das Almas	Bahia_Cruz das Almas	-12.6736	-39.1017	220	Improved variety	2014	NA	White	Light brown	Purple	2014_010_15	2014_010_15	0.005805	0.432424	1e-05	1e-05	0.462179	1e-05	1e-05	0.099532	1e-05	1e-05	5	2014_010_15	20.9849	-1.33098	-0.841846	-1.25036	1.08839	-2.29056	2.00251	-1.08532	4.19645	0.75496	-6.94193	0.0981756	1
2014-011-07	X2014_011_07	X2014_011_07	2014_011_07	2014_011_07	X2014_011_07	Brazil	Bahia	Cruz das Almas	Bahia_Cruz das Almas	Bahia_Cruz das Almas	-12.6736	-39.1017	220	Improved variety	2014	NA	White	Dark brown	Cream	2014_011_07	2014_011_07	0.037204	0.417382	1e-05	1e-05	0.54178	1e-05	1e-05	0.003574	1e-05	1e-05	5	2014_011_07	12.1318	-0.730717	-3.73148	-2.1642	0.248498	-1.48221	0.459121	-1.72448	3.5868	-0.40404	-5.54203	3.8809	1
2014-011-11	X2014_011_11	X2014_011_11	2014_011_11	2014_011_11	X2014_011_11	Brazil	Bahia	Cruz das Almas	Bahia_Cruz das Almas	Bahia_Cruz das Almas	-12.6736	-39.1017	220	Improved variety	2014	NA	White	Dark brown	White	2014_011_11	2014_011_11	0.064057	0.437447	0.009051	1e-05	1e-05	1e-05	0.034606	0.015751	0.439048	1e-05	9	2014_011_11	-5.31113	1.38703	2.3272	-1.29256	-0.142922	-2.24308	-0.438269	-1.31185	4.20391	-0.417012	-4.738	4.6051	1
2014-011-24	X2014_011_24	X2014_011_24	2014_011_24	2014_011_24	X2014_011_24	Brazil	Bahia	Cruz das Almas	Bahia_Cruz das Almas	Bahia_Cruz das Almas	-12.6736	-39.1017	220	Improved variety	2014	NA	White	White	Purple	2014_011_24	2014_011_24	0.043125	0.432361	0.020912	1e-05	0.015949	1e-05	0.042702	0.010366	0.409979	0.024586	2	2014_011_24	-6.10743	2.47361	2.20502	-1.59714	1.01394	-2.68612	-1.77061	-0.958935	1.9852	-1.47219	-4.05195	3.90823	1
2014-011-27	X2014_011_27	X2014_011_27	2014_011_27	2014_011_27	X2014_011_27	Brazil	Bahia	Cruz das Almas	Bahia_Cruz das Almas	Bahia_Cruz das Almas	-12.6736	-39.1017	220	Improved variety	2014	NA	White	Light brown	White	2014_011_27	2014_011_27	0.022537	0.43106	1e-05	1e-05	0.521838	1e-05	1e-05	0.024504	1e-05	1e-05	5	2014_011_27	15.2715	-1.44065	-0.968054	-1.02533	0.536624	-1.76697	2.24457	-0.91007	3.94362	-0.0108195	-5.57239	3.08715	1
2014-012-06	X2014_012_06	X2014_012_06	2014_012_06	2014_012_06	X2014_012_06	Brazil	Bahia	Cruz das Almas	Bahia_Cruz das Almas	Bahia_Cruz das Almas	-12.6736	-39.1017	220	Improved variety	2014	NA	White	Dark brown	White	2014_012_06	2014_012_06	1e-05	1e-05	1e-05	0.118417	0.310155	1e-05	0.322023	0.13183	0.117526	1e-05	7	2014_012_06	0.07586	5.33141	-14.5641	-3.62864	0.765053	-1.46903	1.60474	3.76647	0.965307	0.679756	1.79478	3.05116	5
2014-012-07	X2014_012_07	X2014_012_07	2014_012_07	2014_012_07	X2014_012_07	Brazil	Bahia	Cruz das Almas	Bahia_Cruz das Almas	Bahia_Cruz das Almas	-12.6736	-39.1017	220	Improved variety	2014	NA	White	Light brown	White	2014_012_07	2014_012_07	1e-05	1e-05	1e-05	0.138572	0.0809	1e-05	0.449594	0.042804	0.031095	0.256994	7	2014_012_07	-12.9899	6.70123	-6.72849	0.185296	0.5483	-1.58508	0.0878072	-0.456226	-1.28984	1.66888	2.3282	-0.0716354	5
2014-012-10	X2014_012_10	X2014_012_10	2014_012_10	2014_012_10	X2014_012_10	Brazil	Bahia	Cruz das Almas	Bahia_Cruz das Almas	Bahia_Cruz das Almas	-12.6736	-39.1017	220	Improved variety	2014	NA	Cream	Light brown	Yellow	2014_012_10	2014_012_10	1e-05	0.018758	0.00151	0.080463	0.022378	1e-05	0.365688	0.188358	1e-05	0.322815	7	2014_012_10	-2.33766	4.00317	0.786142	1.35656	0.281293	-1.56829	1.50197	-2.27665	-0.605423	2.12503	0.0829172	0.14899	7
2014-012-11	X2014_012_11	X2014_012_11	2014_012_11	2014_012_11	X2014_012_11	Brazil	Bahia	Cruz das Almas	Bahia_Cruz das Almas	Bahia_Cruz das Almas	-12.6736	-39.1017	220	Improved variety	2014	NA	White	Light brown	White	2014_012_11	2014_012_11	1e-05	0.018649	1e-05	0.13548	0.061187	1e-05	0.43428	0.13735	0.017973	0.195051	7	2014_012_11	-5.83505	4.88131	-6.47897	-0.666473	0.19088	-2.20349	0.27211	0.0635178	-1.6019	1.31115	1.37276	0.220019	5
2014-012-12	X2014_012_12	X2014_012_12	2014_012_12	2014_012_12	X2014_012_12	Brazil	Bahia	Cruz das Almas	Bahia_Cruz das Almas	Bahia_Cruz das Almas	-12.6736	-39.1017	220	Improved variety	2014	NA	White	Light brown	White	2014_012_12	2014_012_12	1e-05	0.141877	1e-05	0.06219	0.104674	1e-05	0.124005	0.220723	0.140453	0.206048	8	2014_012_12	3.61389	3.57687	2.12585	-1.33853	0.198468	-0.325498	2.50572	-0.74422	-0.979914	1.51461	0.597679	-2.31495	7
2014-012-17	X2014_012_17	X2014_012_17	2014_012_17	2014_012_17	X2014_012_17	Brazil	Bahia	Cruz das Almas	Bahia_Cruz das Almas	Bahia_Cruz das Almas	-12.6736	-39.1017	220	Improved variety	2014	NA	Cream	Light brown	White	2014_012_17	2014_012_17	1e-05	0.063417	1e-05	0.112605	0.048935	1e-05	0.302469	0.161638	0.027414	0.283492	7	2014_012_17	-2.32362	5.51705	0.176941	0.374606	0.582249	-2.41306	3.2053	-1.27434	-2.11851	-1.01612	-0.496046	-0.132667	7
2014-012-20	X2014_012_20	X2014_012_20	2014_012_20	2014_012_20	X2014_012_20	Brazil	Bahia	Cruz das Almas	Bahia_Cruz das Almas	Bahia_Cruz das Almas	-12.6736	-39.1017	220	Improved variety	2014	NA	Cream	Dark brown	Cream	2014_012_20	2014_012_20	1e-05	0.0482	1e-05	0.211278	0.082174	1e-05	0.353261	0.060715	0.02582	0.218523	7	2014_012_20	-6.33499	6.27934	-7.37433	-0.846364	-0.199612	-1.4298	1.76918	-0.572649	-0.063597	0.87381	-0.351894	0.984107	5
2014-013-07	X2014_013_07	X2014_013_07	2014_013_07	2014_013_07	X2014_013_07	Brazil	Bahia	Cruz das Almas	Bahia_Cruz das Almas	Bahia_Cruz das Almas	-12.6736	-39.1017	220	Improved variety	2014	NA	White	Dark brown	White	2014_013_07	2014_013_07	0.023113	0.436123	1e-05	0.015387	0.043303	1e-05	1e-05	0.036094	1e-05	0.44594	10	2014_013_07	1.42663	-1.23549	18.3025	6.39388	-1.09857	0.52665	-0.516272	0.14352	3.15012	-1.7463	-5.85058	2.23957	1
2014-013-16	X2014_013_16	X2014_013_16	2014_013_16	2014_013_16	X2014_013_16	Brazil	Bahia	Cruz das Almas	Bahia_Cruz das Almas	Bahia_Cruz das Almas	-12.6736	-39.1017	220	Improved variety	2014	NA	Cream	Dark brown	Purple	2014_013_16	2014_013_16	0.022888	0.447418	1e-05	0.145584	0.061304	1e-05	0.089018	1.1e-05	1e-05	0.233748	2	2014_013_16	0.459738	0.284098	3.69609	0.764236	-0.323117	-1.34657	1.63955	-4.0708	0.597935	0.575907	-5.11297	3.01106	1
2014-013-24	X2014_013_24	X2014_013_24	2014_013_24	2014_013_24	X2014_013_24	Brazil	Bahia	Cruz das Almas	Bahia_Cruz das Almas	Bahia_Cruz das Almas	-12.6736	-39.1017	220	Improved variety	2014	NA	White	Dark brown	White	2014_013_24	2014_013_24	1e-05	0.012253	1e-05	0.078232	0.103918	0.000233	0.155441	0.075923	0.359455	0.214525	9	2014_013_24	-11.1306	3.29876	-0.852106	1.81767	-0.425285	-3.29045	1.02502	-2.60368	-1.95559	0.414188	2.8724	3.87304	5
2014-013-28	X2014_013_28	X2014_013_28	2014_013_28	2014_013_28	X2014_013_28	Brazil	Bahia	Cruz das Almas	Bahia_Cruz das Almas	Bahia_Cruz das Almas	-12.6736	-39.1017	220	Improved variety	2014	NA	White	Dark brown	Purple	2014_013_28	2014_013_28	0.555524	0.416143	1e-05	1e-05	0.016977	1e-05	1e-05	0.011296	1e-05	1e-05	1	2014_013_28	23.9131	-4.83632	5.66895	-2.58978	1.62313	2.49185	3.14961	-4.9794	9.31431	-4.44012	-0.905441	2.86274	8
2014-013-33	X2014_013_33	X2014_013_33	2014_013_33	2014_013_33	X2014_013_33	Brazil	Bahia	Cruz das Almas	Bahia_Cruz das Almas	Bahia_Cruz das Almas	-12.6736	-39.1017	220	Improved variety	2014	NA	White	White	White	2014_013_33	2014_013_33	0.553339	0.399469	1e-05	1e-05	0.016455	1e-05	1e-05	0.030669	1.8e-05	1e-05	1	2014_013_33	26.9557	-5.86546	7.79682	-2.79971	1.1021	2.24365	3.15188	-4.54304	11.1452	-4.96228	-2.03595	2.86099	8
2014-013-41	X2014_013_41	X2014_013_41	2014_013_41	2014_013_41	X2014_013_41	Brazil	Bahia	Cruz das Almas	Bahia_Cruz das Almas	Bahia_Cruz das Almas	-12.6736	-39.1017	220	Improved variety	2014	NA	White	White	Light pink	2014_013_41	2014_013_41	0.529238	0.433686	1e-05	1e-05	0.017905	1.8e-05	1e-05	0.019102	1e-05	1e-05	1	2014_013_41	27.1183	-6.43095	8.14642	-3.14151	0.799099	2.26393	2.51491	-5.01495	10.7548	-4.53743	-0.715237	1.45634	8
2014-013-44	X2014_013_44	X2014_013_44	2014_013_44	2014_013_44	X2014_013_44	Brazil	Bahia	Cruz das Almas	Bahia_Cruz das Almas	Bahia_Cruz das Almas	-12.6736	-39.1017	220	Improved variety	2014	NA	White	White	White	2014_013_44	2014_013_44	0.017198	0.453113	1e-05	0.087963	0.011174	1.2e-05	0.189793	0.028391	1e-05	0.212336	2	2014_013_44	2.51704	-0.426058	6.00022	0.944119	0.239425	-2.04776	1.17097	-4.92621	1.53986	-0.0640548	-4.42885	2.32725	1
2014-013-50	X2014_013_50	X2014_013_50	2014_013_50	2014_013_50	X2014_013_50	Brazil	Bahia	Cruz das Almas	Bahia_Cruz das Almas	Bahia_Cruz das Almas	-12.6736	-39.1017	220	Improved variety	2014	NA	White	Dark brown	White	2014_013_50	2014_013_50	0.041	0.420915	1e-05	0.028993	0.132495	1e-05	0.04782	0.086163	0.242585	1e-05	2	2014_013_50	4.19074	1.63375	0.228911	-1.74312	0.224837	-1.99431	-0.580725	-0.647427	3.98094	0.46387	-4.74667	4.08542	1
2014-013-51	X2014_013_51	X2014_013_51	2014_013_51	2014_013_51	X2014_013_51	Brazil	Bahia	Cruz das Almas	Bahia_Cruz das Almas	Bahia_Cruz das Almas	-12.6736	-39.1017	220	Improved variety	2014	NA	White	White	Light pink	2014_013_51	2014_013_51	0.013227	0.403523	1e-05	0.024264	0.087052	1e-05	0.019058	0.255937	0.19691	1e-05	2	2014_013_51	14.4299	0.284313	-0.0335196	-0.311281	-1.15295	-2.14692	0.602706	-0.679797	1.27797	-1.09239	-5.9554	1.96788	1
2014-014-05	X2014_014_05	X2014_014_05	2014_014_05	2014_014_05	X2014_014_05	Brazil	Bahia	Cruz das Almas	Bahia_Cruz das Almas	Bahia_Cruz das Almas	-12.6736	-39.1017	220	Improved variety	2014	NA	Cream	Light brown	Yellow	2014_014_05	2014_014_05	1e-05	1e-05	1e-05	0.623199	1e-05	1e-05	0.122858	1e-05	1e-05	0.253873	4	2014_014_05	-8.42158	3.63535	-15.6785	-0.650206	1.19776	8.32688	3.73365	-0.615015	-4.50015	0.733499	-1.83185	1.2112	6
2014-015-04	X2014_015_04	X2014_015_04	2014_015_04	2014_015_04	X2014_015_04	Brazil	Bahia	Cruz das Almas	Bahia_Cruz das Almas	Bahia_Cruz das Almas	-12.6736	-39.1017	220	Improved variety	2014	NA	Yellow	Dark brown	Yellow	2014_015_04	2014_015_04	1e-05	0.028688	0.012121	0.177689	1e-05	1e-05	0.314569	0.253642	1e-05	0.213252	7	2014_015_04	6.01686	1.48148	-2.72854	-0.388591	0.433444	-2.98464	2.98845	-1.57258	-0.386567	2.41436	-0.569096	-3.14566	7
2014-015-05	X2014_015_05	X2014_015_05	2014_015_05	2014_015_05	X2014_015_05	Brazil	Bahia	Cruz das Almas	Bahia_Cruz das Almas	Bahia_Cruz das Almas	-12.6736	-39.1017	220	Improved variety	2014	NA	Cream	Dark brown	Yellow	2014_015_05	2014_015_05	1e-05	0.049604	0.011457	0.197952	1e-05	1e-05	0.3292	0.163783	1e-05	0.247963	7	2014_015_05	-0.999866	2.89101	-2.91878	1.15592	0.41936	-2.61369	1.78157	-2.10466	-2.21676	-0.812389	0.22096	-2.18725	7
2014-015-09	X2014_015_09	X2014_015_09	2014_015_09	2014_015_09	X2014_015_09	Brazil	Bahia	Cruz das Almas	Bahia_Cruz das Almas	Bahia_Cruz das Almas	-12.6736	-39.1017	220	Improved variety	2014	NA	Cream	Dark brown	Cream	2014_015_09	2014_015_09	1e-05	0.021782	0.006109	0.25362	1e-05	1e-05	0.370284	0.194984	1e-05	0.153181	7	2014_015_09	2.07898	2.63258	-8.31517	0.405927	1.17398	-2.67803	1.07184	-0.91498	-1.17172	0.385275	-0.0813858	-2.59923	7
2014-015-11	X2014_015_11	X2014_015_11	2014_015_11	2014_015_11	X2014_015_11	Brazil	Bahia	Cruz das Almas	Bahia_Cruz das Almas	Bahia_Cruz das Almas	-12.6736	-39.1017	220	Improved variety	2014	NA	Cream	Light brown	Light pink	2014_015_11	2014_015_11	0.423725	0.019828	1e-05	0.157751	1e-05	1e-05	0.143719	0.254927	1e-05	1e-05	1	2014_015_11	27.8258	-3.86135	-1.43443	-4.0449	0.807021	1.68519	2.14581	-1.69548	4.95204	-1.6097	1.39334	-3.61011	7
2014-015-14	X2014_015_14	X2014_015_14	2014_015_14	2014_015_14	X2014_015_14	Brazil	Bahia	Cruz das Almas	Bahia_Cruz das Almas	Bahia_Cruz das Almas	-12.6736	-39.1017	220	Improved variety	2014	NA	Cream	Yellow	Yellow	2014_015_14	2014_015_14	1e-05	0.038138	1e-05	0.247848	1e-05	1e-05	0.292306	0.170667	1e-05	0.250991	7	2014_015_14	2.30254	1.10528	-3.06923	-0.277021	-0.368062	-1.58044	3.45149	-0.0842305	-1.45274	-0.0439658	0.530657	-2.26884	7
2014-015-16	X2014_015_16	X2014_015_16	2014_015_16	2014_015_16	X2014_015_16	Brazil	Bahia	Cruz das Almas	Bahia_Cruz das Almas	Bahia_Cruz das Almas	-12.6736	-39.1017	220	Improved variety	2014	NA	White	Yellow	White	2014_015_16	2014_015_16	1e-05	0.04623	1e-05	0.169319	1e-05	1e-05	0.352903	0.262813	1e-05	0.168685	7	2014_015_16	7.21762	-0.848696	-3.78629	0.166418	-0.28664	-3.90169	4.39435	-1.00881	-1.98122	0.642433	0.735108	-2.60653	7
2014-017-01	X2014_017_01	X2014_017_01	2014_017_01	2014_017_01	X2014_017_01	Brazil	Bahia	Cruz das Almas	Bahia_Cruz das Almas	Bahia_Cruz das Almas	-12.6736	-39.1017	220	Improved variety	2014	NA	Cream	Dark brown	Yellow	2014_017_01	2014_017_01	1e-05	1e-05	0.080082	0.181859	1e-05	1e-05	0.199795	0.335023	1e-05	0.203191	8	2014_017_01	10.8398	2.91773	-3.70394	0.0612809	-0.335684	-1.82411	4.07912	-1.76827	-2.38823	0.64525	0.916384	-2.0243	7
2014-018-06	X2014_018_06	X2014_018_06	2014_018_06	2014_018_06	X2014_018_06	Brazil	Bahia	Cruz das Almas	Bahia_Cruz das Almas	Bahia_Cruz das Almas	-12.6736	-39.1017	220	Improved variety	2014	NA	White	Dark brown	Purple	2014_018_06	2014_018_06	0.534933	0.401928	1e-05	0.003486	0.01009	0.005681	1e-05	0.043841	1e-05	1e-05	1	2014_018_06	26.4412	-6.09652	6.8333	-3.03671	1.35919	2.00371	3.93848	-3.91405	9.51033	-5.01277	-2.34608	2.95691	8
2014-018-10	X2014_018_10	X2014_018_10	2014_018_10	2014_018_10	X2014_018_10	Brazil	Bahia	Cruz das Almas	Bahia_Cruz das Almas	Bahia_Cruz das Almas	-12.6736	-39.1017	220	Improved variety	2014	NA	Cream	Light brown	Purple	2014_018_10	2014_018_10	0.098336	0.433289	1e-05	1e-05	0.047328	1.3e-05	1e-05	0.420984	1e-05	1e-05	2	2014_018_10	33.811	-5.36641	5.84404	-2.56227	0.338065	-3.06068	1.57908	-1.41784	3.34113	-0.18859	-6.6405	2.97457	1
2014-018-27	X2014_018_27	X2014_018_27	2014_018_27	2014_018_27	X2014_018_27	Brazil	Bahia	Cruz das Almas	Bahia_Cruz das Almas	Bahia_Cruz das Almas	-12.6736	-39.1017	220	Improved variety	2014	NA	White	Dark brown	Purple	2014_018_27	2014_018_27	0.063686	0.4601	1e-05	1e-05	0.021576	1e-05	1e-05	0.454578	1e-05	1e-05	2	2014_018_27	34.9788	-6.06371	6.57523	-1.55899	-0.410141	-3.45993	0.873473	-1.65038	3.82996	-0.791324	-6.80014	0.923743	1
2014-018-30	X2014_018_30	X2014_018_30	2014_018_30	2014_018_30	X2014_018_30	Brazil	Bahia	Cruz das Almas	Bahia_Cruz das Almas	Bahia_Cruz das Almas	-12.6736	-39.1017	220	Improved variety	2014	NA	Cream	Dark brown	Purple	2014_018_30	2014_018_30	0.065419	0.426789	1.9e-05	1e-05	0.009992	1e-05	1e-05	0.49773	1e-05	1e-05	8	2014_018_30	35.0417	-5.98819	8.24303	-0.248967	0.350748	-3.33037	1.77864	-0.2155	3.50296	2.2527	-5.26516	1.62851	1
2014-018-35	X2014_018_35	X2014_018_35	2014_018_35	2014_018_35	X2014_018_35	Brazil	Bahia	Cruz das Almas	Bahia_Cruz das Almas	Bahia_Cruz das Almas	-12.6736	-39.1017	220	Improved variety	2014	NA	White	Dark brown	Purple	2014_018_35	2014_018_35	0.1955	0.201951	0.125485	0.179171	0.106306	1.1e-05	0.160812	0.030743	1e-05	1e-05	2	2014_018_35	8.17571	-1.02648	-10.4233	-2.62783	2.30717	5.27785	1.51417	-1.10261	2.1042	-0.604407	-2.96397	1.64924	1
2014-018-39	X2014_018_39	X2014_018_39	2014_018_39	2014_018_39	X2014_018_39	Brazil	Bahia	Cruz das Almas	Bahia_Cruz das Almas	Bahia_Cruz das Almas	-12.6736	-39.1017	220	Improved variety	2014	NA	White	White	White	2014_018_39	2014_018_39	1.4e-05	1e-05	1e-05	0.060945	0.294107	1e-05	0.150383	1e-05	0.494501	1e-05	9	2014_018_39	-20.7354	8.24603	-11.3325	-2.33285	0.356826	-3.14026	1.93466	2.63886	-1.01278	1.2296	3.62499	4.06429	5
2014-019-03	X2014_019_03	X2014_019_03	2014_019_03	2014_019_03	X2014_019_03	Brazil	Bahia	Cruz das Almas	Bahia_Cruz das Almas	Bahia_Cruz das Almas	-12.6736	-39.1017	220	Improved variety	2014	NA	White	Dark brown	Cream	2014_019_03	2014_019_03	0.048597	1e-05	0.099159	0.140008	0.109238	1.3e-05	0.143485	0.452797	0.006682	1e-05	8	2014_019_03	22.6508	-0.0690316	-9.71756	-2.88585	1.92228	3.45661	2.6117	2.01071	0.385914	2.01639	-1.47642	-0.191769	7
2014-019-04	X2014_019_04	X2014_019_04	2014_019_04	2014_019_04	X2014_019_04	Brazil	Bahia	Cruz das Almas	Bahia_Cruz das Almas	Bahia_Cruz das Almas	-12.6736	-39.1017	220	Improved variety	2014	NA	Cream	Dark brown	Cream	2014_019_04	2014_019_04	0.057786	1e-05	0.122358	0.213861	0.057354	1e-05	0.083018	0.465583	1e-05	1e-05	8	2014_019_04	24.9097	-2.66469	-10.7503	-3.98767	2.85709	3.68429	3.14191	0.649926	-1.92146	0.064692	-1.33516	-2.12966	7
2014-019-06	X2014_019_06	X2014_019_06	2014_019_06	2014_019_06	X2014_019_06	Brazil	Bahia	Cruz das Almas	Bahia_Cruz das Almas	Bahia_Cruz das Almas	-12.6736	-39.1017	220	Improved variety	2014	NA	White	Light brown	White	2014_019_06	2014_019_06	0.016576	1e-05	0.191914	0.054877	0.091263	1e-05	0.120197	0.525133	1e-05	1e-05	8	2014_019_06	25.9007	-1.52451	-8.97871	-3.41954	1.29237	1.66321	0.333188	0.0364651	0.521164	1.01953	-0.638167	-3.20292	7
2014-020-02	X2014_020_02	X2014_020_02	2014_020_02	2014_020_02	X2014_020_02	Brazil	Bahia	Cruz das Almas	Bahia_Cruz das Almas	Bahia_Cruz das Almas	-12.6736	-39.1017	220	Improved variety	2014	NA	Cream	Light brown	Yellow	2014_020_02	2014_020_02	1e-05	1e-05	1e-05	0.139314	0.053832	1e-05	0.390782	1e-05	0.121083	0.294939	7	2014_020_02	-17.7841	6.46516	-3.32944	2.08894	-0.808633	-3.31312	0.767101	-1.50332	-1.84812	1.05063	2.30877	2.78388	5
2014-020-03	X2014_020_03	X2014_020_03	2014_020_03	2014_020_03	X2014_020_03	Brazil	Bahia	Cruz das Almas	Bahia_Cruz das Almas	Bahia_Cruz das Almas	-12.6736	-39.1017	220	Improved variety	2014	NA	White	Light brown	White	2014_020_03	2014_020_03	1e-05	0.037381	0.02976	0.268356	0.087599	1e-05	0.324583	0.089893	0.162397	1e-05	7	2014_020_03	-7.19985	4.31433	-15.9897	-2.80589	1.03101	-0.977595	1.72434	2.3817	-1.90431	0.377525	1.22966	0.81405	5
2014-020-04	X2014_020_04	X2014_020_04	2014_020_04	2014_020_04	X2014_020_04	Brazil	Bahia	Cruz das Almas	Bahia_Cruz das Almas	Bahia_Cruz das Almas	-12.6736	-39.1017	220	Improved variety	2014	NA	White	Dark brown	Cream	2014_020_04	2014_020_04	1e-05	1e-05	1e-05	0.06192	0.574239	0.002018	0.291146	0.005359	0.065279	1e-05	5	2014_020_04	-2.5169	5.91199	-15.3527	-1.52111	0.800812	-2.19557	0.882788	1.90819	-0.133465	-0.416879	1.7135	2.54009	5
2014-021-03	X2014_021_03	X2014_021_03	2014_021_03	2014_021_03	X2014_021_03	Brazil	Bahia	Cruz das Almas	Bahia_Cruz das Almas	Bahia_Cruz das Almas	-12.6736	-39.1017	220	Improved variety	2014	NA	Cream	Dark brown	White	2014_021_03	2014_021_03	0.010854	0.00395	0.04886	0.087167	1e-05	1e-05	0.027719	0.821411	1e-05	1e-05	8	2014_021_03	45.7303	-3.1066	-4.76558	-2.93158	1.08836	-1.25914	2.13343	2.3938	-0.588578	1.6137	-0.686257	-3.91585	7
2014-022-01	X2014_022_01	X2014_022_01	2014_022_01	2014_022_01	X2014_022_01	Brazil	Bahia	Cruz das Almas	Bahia_Cruz das Almas	Bahia_Cruz das Almas	-12.6736	-39.1017	220	Improved variety	2014	NA	White	Dark brown	Purple	2014_022_01	2014_022_01	0.475169	0.115771	1e-05	0.031019	1e-05	1e-05	1e-05	0.203056	0.017515	0.15743	1	2014_022_01	27.3865	-3.00709	12.2959	-2.20433	0.900511	1.30737	5.88035	-4.69839	4.45202	-2.7732	2.52355	-0.701286	8
2014-022-07	X2014_022_07	X2014_022_07	2014_022_07	2014_022_07	X2014_022_07	Brazil	Bahia	Cruz das Almas	Bahia_Cruz das Almas	Bahia_Cruz das Almas	-12.6736	-39.1017	220	Improved variety	2014	NA	White	Dark brown	Purple	2014_022_07	2014_022_07	0.579258	0.123302	1e-05	1e-05	0.056408	1e-05	1e-05	0.240972	1e-05	1e-05	1	2014_022_07	33.8156	-3.28884	6.07321	-4.47007	0.793744	2.48163	2.52201	-2.29144	7.43273	-1.90229	2.94705	-1.52154	8
2014-022-15	X2014_022_15	X2014_022_15	2014_022_15	2014_022_15	X2014_022_15	Brazil	Bahia	Cruz das Almas	Bahia_Cruz das Almas	Bahia_Cruz das Almas	-12.6736	-39.1017	220	Improved variety	2014	NA	White	Dark brown	Yellow	2014_022_15	2014_022_15	0.99991	1e-05	1e-05	1e-05	1e-05	1e-05	1e-05	1e-05	1e-05	1e-05	1	2014_022_15	34.054	-5.94711	5.78104	-5.30523	2.75746	5.59341	4.81068	-4.468	13.3913	-5.8497	6.79179	-1.51457	8
2014-023-02	X2014_023_02	X2014_023_02	2014_023_02	2014_023_02	X2014_023_02	Brazil	Bahia	Cruz das Almas	Bahia_Cruz das Almas	Bahia_Cruz das Almas	-12.6736	-39.1017	220	Improved variety	2014	NA	White	Dark brown	Yellow	2014_023_02	2014_023_02	0.536814	0.202386	1e-05	1e-05	0.044872	1e-05	1e-05	0.202465	0.013412	1e-05	1	2014_023_02	32.1897	-5.02733	7.49255	-3.47571	2.12443	2.96315	4.33183	-1.81518	7.55423	-0.48789	4.04912	-1.08077	8
2014-023-20	X2014_023_20	X2014_023_20	2014_023_20	2014_023_20	X2014_023_20	Brazil	Bahia	Cruz das Almas	Bahia_Cruz das Almas	Bahia_Cruz das Almas	-12.6736	-39.1017	220	Improved variety	2014	NA	White	Dark brown	Purple	2014_023_20	2014_023_20	0.108813	0.243677	1.2e-05	0.042323	0.12262	1e-05	0.082728	0.327446	1e-05	0.07236	8	2014_023_20	22.5407	-0.774232	1.91981	-1.52363	0.573799	-0.486387	2.02957	1.27826	2.14841	1.08699	0.0106901	-2.10944	7
2014-025-17	X2014_025_17	X2014_025_17	2014_025_17	2014_025_17	X2014_025_17	Brazil	Bahia	Cruz das Almas	Bahia_Cruz das Almas	Bahia_Cruz das Almas	-12.6736	-39.1017	220	Improved variety	2014	NA	White	Dark brown	Purple	2014_025_17	2014_025_17	0.956018	1e-05	1e-05	0.02054	0.002484	1e-05	1e-05	0.020898	1e-05	1e-05	1	2014_025_17	31.5768	-3.83882	6.56526	-3.82978	1.28617	4.89631	3.85304	-4.46796	12.419	-3.53802	6.28744	-1.10045	8
2014-025-19	X2014_025_19	X2014_025_19	2014_025_19	2014_025_19	X2014_025_19	Brazil	Bahia	Cruz das Almas	Bahia_Cruz das Almas	Bahia_Cruz das Almas	-12.6736	-39.1017	220	Improved variety	2014	NA	White	White	Light pink	2014_025_19	2014_025_19	0.478729	1e-05	1e-05	0.521191	1e-05	1e-05	1e-05	1e-05	1e-05	1e-05	4	2014_025_19	12.7186	-1.06533	-15.5593	-4.14891	4.38607	14.5155	3.03419	-0.850739	1.69659	-1.09276	0.204993	0.833137	6
2014-025-34	X2014_025_34	X2014_025_34	2014_025_34	2014_025_34	X2014_025_34	Brazil	Bahia	Cruz das Almas	Bahia_Cruz das Almas	Bahia_Cruz das Almas	-12.6736	-39.1017	220	Improved variety	2014	NA	White	Light brown	Light pink	2014_025_34	2014_025_34	0.494416	1e-05	1e-05	1e-05	0.497845	1e-05	1e-05	0.007669	1e-05	1e-05	5	2014_025_34	23.5806	0.253813	-3.32662	-3.83366	1.24469	3.10891	3.27289	-3.80321	6.18885	-0.774211	2.97996	-0.0321531	8
2014-025-37	X2014_025_37	X2014_025_37	2014_025_37	2014_025_37	X2014_025_37	Brazil	Bahia	Cruz das Almas	Bahia_Cruz das Almas	Bahia_Cruz das Almas	-12.6736	-39.1017	220	Improved variety	2014	NA	White	Dark brown	Purple	2014_025_37	2014_025_37	0.99991	1e-05	1e-05	1e-05	1e-05	1e-05	1e-05	1e-05	1e-05	1e-05	1	2014_025_37	33.3865	-4.80743	6.96165	-3.92173	1.97926	5.45053	4.50463	-4.79706	12.2881	-4.97033	5.13233	-0.657637	8
2014-025-42	X2014_025_42	X2014_025_42	2014_025_42	2014_025_42	X2014_025_42	Brazil	Bahia	Cruz das Almas	Bahia_Cruz das Almas	Bahia_Cruz das Almas	-12.6736	-39.1017	220	Improved variety	2014	NA	White	White	White	2014_025_42	2014_025_42	0.506719	1e-05	1e-05	0.038402	0.140164	1e-05	0.16757	1e-05	0.147094	1e-05	1	2014_025_42	7.78078	1.77149	-4.38028	-2.94087	1.9213	2.14805	3.40101	-3.13136	7.10785	-2.22016	5.89703	1.49726	8
2014-025-43	X2014_025_43	X2014_025_43	2014_025_43	2014_025_43	X2014_025_43	Brazil	Bahia	Cruz das Almas	Bahia_Cruz das Almas	Bahia_Cruz das Almas	-12.6736	-39.1017	220	Improved variety	2014	NA	White	Light brown	Light pink	2014_025_43	2014_025_43	0.510631	1e-05	1e-05	0.105888	1e-05	1e-05	0.192397	0.021628	1e-05	0.169406	1	2014_025_43	11.1147	0.0318109	4.01907	-0.742008	0.951734	1.84146	4.21516	-5.6431	5.11882	-1.7813	3.88384	-0.478294	8
2014-025-46	X2014_025_46	X2014_025_46	2014_025_46	2014_025_46	X2014_025_46	Brazil	Bahia	Cruz das Almas	Bahia_Cruz das Almas	Bahia_Cruz das Almas	-12.6736	-39.1017	220	Improved variety	2014	NA	White	Dark brown	Purple	2014_025_46	2014_025_46	0.99991	1e-05	1e-05	1e-05	1e-05	1e-05	1e-05	1e-05	1e-05	1e-05	1	2014_025_46	34.2663	-5.08501	6.18837	-2.941	2.09164	6.33131	4.50256	-5.0043	13.1746	-4.63631	4.1114	-0.476705	8
2014-025-47	X2014_025_47	X2014_025_47	2014_025_47	2014_025_47	X2014_025_47	Brazil	Bahia	Cruz das Almas	Bahia_Cruz das Almas	Bahia_Cruz das Almas	-12.6736	-39.1017	220	Improved variety	2014	NA	White	Dark brown	Purple	2014_025_47	2014_025_47	0.99991	1e-05	1e-05	1e-05	1e-05	1e-05	1e-05	1e-05	1e-05	1e-05	1	2014_025_47	40.3701	-4.62465	8.04933	-3.6343	2.37179	4.78971	4.52989	-5.20473	11.278	-4.96496	4.67159	-0.857898	8
2014-025-64	X2014_025_64	X2014_025_64	2014_025_64	2014_025_64	X2014_025_64	Brazil	Bahia	Cruz das Almas	Bahia_Cruz das Almas	Bahia_Cruz das Almas	-12.6736	-39.1017	220	Improved variety	2014	NA	White	Dark brown	Purple	2014_025_64	2014_025_64	0.99991	1e-05	1e-05	1e-05	1e-05	1e-05	1e-05	1e-05	1e-05	1e-05	1	2014_025_64	36.4697	-4.44841	8.79875	-4.39467	1.98291	4.72936	3.17061	-5.03822	13.5923	-3.77373	5.78746	-0.177636	8
2014-026-03	X2014_026_03	X2014_026_03	2014_026_03	2014_026_03	X2014_026_03	Brazil	Bahia	Cruz das Almas	Bahia_Cruz das Almas	Bahia_Cruz das Almas	-12.6736	-39.1017	220	Improved variety	2014	NA	White	Dark brown	Yellow	2014_026_03	2014_026_03	0.875591	1e-05	1e-05	1e-05	1e-05	1e-05	1e-05	0.124329	1e-05	1e-05	1	2014_026_03	32.9924	-4.32299	5.1009	-4.69133	2.51456	5.30124	4.62952	-5.652	10.6991	-4.77302	6.55487	-0.111455	8
2014-026-06	X2014_026_06	X2014_026_06	2014_026_06	2014_026_06	X2014_026_06	Brazil	Bahia	Cruz das Almas	Bahia_Cruz das Almas	Bahia_Cruz das Almas	-12.6736	-39.1017	220	Improved variety	2014	NA	White	Dark brown	Yellow	2014_026_06	2014_026_06	0.878965	1e-05	1e-05	1e-05	1e-05	1e-05	1.4e-05	0.120951	1e-05	1e-05	1	2014_026_06	34.0143	-5.16997	6.35403	-3.17773	1.483	6.68914	6.13597	-4.94922	12.9722	-4.34753	6.65486	0.360514	8
2014-026-15	X2014_026_15	X2014_026_15	2014_026_15	2014_026_15	X2014_026_15	Brazil	Bahia	Cruz das Almas	Bahia_Cruz das Almas	Bahia_Cruz das Almas	-12.6736	-39.1017	220	Improved variety	2014	NA	White	Dark brown	Light pink	2014_026_15	2014_026_15	0.842013	1e-05	1e-05	1e-05	1e-05	1e-05	1e-05	0.157907	1e-05	1e-05	1	2014_026_15	34.8229	-3.13372	5.01729	-4.69904	2.38114	4.54995	4.67428	-2.54095	10.1913	-5.64186	4.5802	-0.743818	8
2014-026-16	X2014_026_16	X2014_026_16	2014_026_16	2014_026_16	X2014_026_16	Brazil	Bahia	Cruz das Almas	Bahia_Cruz das Almas	Bahia_Cruz das Almas	-12.6736	-39.1017	220	Improved variety	2014	NA	White	Dark brown	Yellow	2014_026_16	2014_026_16	0.681641	1e-05	1e-05	1e-05	1e-05	1e-05	1e-05	0.318279	1e-05	1e-05	1	2014_026_16	33.2361	-5.36329	4.05994	-4.50234	2.20666	5.01386	2.20425	-3.61689	7.10179	-2.96341	3.15709	-0.923152	8
2014-026-33	X2014_026_33	X2014_026_33	2014_026_33	2014_026_33	X2014_026_33	Brazil	Bahia	Cruz das Almas	Bahia_Cruz das Almas	Bahia_Cruz das Almas	-12.6736	-39.1017	220	Improved variety	2014	NA	White	Dark brown	Purple	2014_026_33	2014_026_33	0.80793	1e-05	1e-05	1e-05	0.005465	1e-05	1e-05	0.186535	1e-05	1e-05	1	2014_026_33	35.9981	-4.65012	7.92154	-4.05129	2.38758	3.53057	4.75374	-3.61897	9.89319	-3.94514	5.51957	0.375667	8
2014-026-35	X2014_026_35	X2014_026_35	2014_026_35	2014_026_35	X2014_026_35	Brazil	Bahia	Cruz das Almas	Bahia_Cruz das Almas	Bahia_Cruz das Almas	-12.6736	-39.1017	220	Improved variety	2014	NA	White	Dark brown	Cream	2014_026_35	2014_026_35	0.842936	1e-05	1e-05	1e-05	1e-05	1e-05	1e-05	0.156984	1e-05	1e-05	1	2014_026_35	34.7449	-4.6007	4.94909	-4.02099	1.90154	5.49918	4.57512	-4.30793	10.9476	-4.44666	4.62461	-0.802508	8
2014-027-03	X2014_027_03	X2014_027_03	2014_027_03	2014_027_03	X2014_027_03	Brazil	Bahia	Cruz das Almas	Bahia_Cruz das Almas	Bahia_Cruz das Almas	-12.6736	-39.1017	220	Improved variety	2014	NA	White	Light brown	White	2014_027_03	2014_027_03	0.013682	0.00082	0.056472	0.312311	1e-05	1e-05	0.275622	0.130306	1e-05	0.210757	4	2014_027_03	-2.35353	2.23067	-10.5345	-2.74455	1.80876	4.60881	3.08336	-1.48187	-3.93493	0.0268461	-1.46648	-0.271108	7
2014-027-04	X2014_027_04	X2014_027_04	2014_027_04	2014_027_04	X2014_027_04	Brazil	Bahia	Cruz das Almas	Bahia_Cruz das Almas	Bahia_Cruz das Almas	-12.6736	-39.1017	220	Improved variety	2014	NA	White	Dark brown	Cream	2014_027_04	2014_027_04	0.011207	1e-05	0.035073	0.29075	1e-05	1e-05	0.247653	0.133363	1e-05	0.281914	4	2014_027_04	-2.21371	2.34775	-5.92421	-0.86998	1.59854	3.57886	3.80511	-1.34099	-1.74958	-0.590461	-0.890706	-0.457264	7
2014-031-01	X2014_031_01	X2014_031_01	2014_031_01	2014_031_01	X2014_031_01	Brazil	Bahia	Cruz das Almas	Bahia_Cruz das Almas	Bahia_Cruz das Almas	-12.6736	-39.1017	220	Improved variety	2014	NA	White	Light brown	White	2014_031_01	2014_031_01	1e-05	0.016161	0.015691	0.092388	0.184325	0.003055	0.380947	0.093607	0.197499	0.016319	7	2014_031_01	-8.897	7.7087	-10.1932	-2.97399	1.68143	-1.45856	0.188116	1.96914	-0.483401	2.22424	1.47472	2.20978	5
2014-031-04	X2014_031_04	X2014_031_04	2014_031_04	2014_031_04	X2014_031_04	Brazil	Bahia	Cruz das Almas	Bahia_Cruz das Almas	Bahia_Cruz das Almas	-12.6736	-39.1017	220	Improved variety	2014	NA	White	White	White	2014_031_04	2014_031_04	0.464893	1e-05	1e-05	0.076086	0.016945	1e-05	0.261865	0.18016	1e-05	1e-05	1	2014_031_04	19.3887	-1.99541	-4.73104	-4.61981	1.97973	1.92601	2.98571	-1.44668	7.54618	-0.627253	3.93393	-1.88018	8
2014-034-11	X2014_034_11	X2014_034_11	2014_034_11	2014_034_11	X2014_034_11	Brazil	Bahia	Cruz das Almas	Bahia_Cruz das Almas	Bahia_Cruz das Almas	-12.6736	-39.1017	220	Improved variety	2014	NA	White	Dark brown	White	2014_034_11	2014_034_11	1e-05	1e-05	1e-05	0.052241	0.34399	1.1e-05	0.30274	0.18631	0.114668	1e-05	5	2014_034_11	3.57858	5.13298	-11.009	-2.98105	0.703858	-2.92497	0.830417	2.58522	0.315562	2.46725	1.50779	0.817546	7
2014-035-20	X2014_035_20	X2014_035_20	2014_035_20	2014_035_20	X2014_035_20	Brazil	Bahia	Cruz das Almas	Bahia_Cruz das Almas	Bahia_Cruz das Almas	-12.6736	-39.1017	220	Improved variety	2014	NA	White	White	White	2014_035_20	2014_035_20	0.465442	1e-05	1e-05	0.534474	1e-05	1e-05	1e-05	1.3e-05	1e-05	1e-05	4	2014_035_20	14.6024	-3.15958	-18.8637	-5.28815	4.33463	14.9172	3.0302	-0.562624	1.79756	-0.402816	-0.373551	1.62251	6
2014-S1-0222_21	X222_21	X222_21	222_21	222_21	X222_21	Brazil	Bahia	Cruz das Almas	Bahia_Cruz das Almas	Bahia_Cruz das Almas	-12.6736	-39.1017	220	Improved variety	2011	NA	NA	NA	NA	222_21	222_21	1e-05	0.15628	0.238671	1e-05	0.033534	0.008634	0.103992	0.030095	0.391747	0.037027	9	222_21	-12.3284	0.374429	-8.77273	-1.48298	0.418818	-3.49831	-0.0274717	2.05974	-0.92966	0.0938988	3.45668	4.65882	5
2014-S1-0222_25	X222_25	X222_25	222_25	222_25	X222_25	Brazil	Bahia	Cruz das Almas	Bahia_Cruz das Almas	Bahia_Cruz das Almas	-12.6736	-39.1017	220	Improved variety	2011	NA	NA	NA	NA	222_25	222_25	1e-05	0.211114	0.069761	0.006922	1e-05	1e-05	0.266743	0.045352	0.299283	0.100795	9	222_25	-11.9813	0.674009	-3.45731	-1.28163	0.326271	-2.36649	-1.02721	1.50009	0.225419	2.22132	1.71634	5.34471	5
2014-S1-0222_42	X222_42	X222_42	222_42	222_42	X222_42	Brazil	Bahia	Cruz das Almas	Bahia_Cruz das Almas	Bahia_Cruz das Almas	-12.6736	-39.1017	220	Improved variety	2011	NA	NA	NA	NA	222_42	222_42	1e-05	0.192934	0.123474	0.001622	0.018352	0.010748	0.24118	0.028043	0.355112	0.028524	9	222_42	-11.9278	0.546958	-9.78659	-3.06282	1.17772	-3.72103	0.597013	3.04781	-1.0646	0.458729	2.50676	4.03398	5
2014-S1-0222_45	X222_45	X222_45	222_45	222_45	X222_45	Brazil	Bahia	Cruz das Almas	Bahia_Cruz das Almas	Bahia_Cruz das Almas	-12.6736	-39.1017	220	Improved variety	2011	NA	NA	NA	NA	222_45	222_45	1e-05	0.190849	0.118114	0.041676	1e-05	1e-05	0.258975	0.040245	0.245176	0.104934	7	222_45	-10.6467	3.40961	-6.22106	-2.10229	0.919222	-2.80105	-0.276711	2.52816	-1.01896	0.844823	2.70106	4.68789	5
2014-S1-0222_59	X222_59	X222_59	222_59	222_59	X222_59	Brazil	Bahia	Cruz das Almas	Bahia_Cruz das Almas	Bahia_Cruz das Almas	-12.6736	-39.1017	220	Improved variety	2011	NA	NA	NA	NA	222_59	222_59	1e-05	0.121917	0.068389	0.048224	1e-05	0.002433	0.281889	0.028574	0.348965	0.099588	9	222_59	-15.1922	1.3877	-6.85736	-1.56268	0.802342	-2.24498	0.574342	2.54591	-2.77217	0.0491136	4.94408	3.1664	5
2014-S1-0222_65	X222_65	X222_65	222_65	222_65	X222_65	Brazil	Bahia	Cruz das Almas	Bahia_Cruz das Almas	Bahia_Cruz das Almas	-12.6736	-39.1017	220	Improved variety	2011	NA	NA	NA	NA	222_65	222_65	1e-05	0.14039	0.220614	1e-05	0.056937	1e-05	0.12389	0.034916	0.295277	0.127946	9	222_65	-12.1365	3.53804	-4.75164	-1.58123	0.549479	-3.26626	-0.77133	1.02435	-0.679384	1.71329	4.14875	3.37931	5
2014-S1-0222_76	X222_76	X222_76	222_76	222_76	X222_76	Brazil	Bahia	Cruz das Almas	Bahia_Cruz das Almas	Bahia_Cruz das Almas	-12.6736	-39.1017	220	Improved variety	2011	NA	NA	NA	NA	222_76	222_76	1e-05	0.121214	0.13943	0.038828	0.002253	0.007229	0.272319	0.060481	0.30769	0.050547	9	222_76	-11.6435	-0.207182	-10.1249	-1.71269	1.18254	-2.48158	-0.158669	0.407081	-0.912529	1.72898	3.48444	3.54137	5
40Quilos	X40Quilos	X40Quilos	40Quilos:250380458	40Quilos:250380458	X40Quilos:250380458	Brazil	Bahia	Cruz das Almas	Bahia_Cruz das Almas	Bahia_Cruz das Almas	-12.6736	-39.1017	220	Landrace	2009	NA	NA	NA	NA	40Quilos:250380458	40Quilos:250380458	1e-05	1e-05	0.160607	0.304326	1e-05	1e-05	0.241558	0.293449	1e-05	1e-05	4	40Quilos:250380458	12.4535	-1.77035	-16.877	-5.58768	2.11503	6.60942	1.8812	0.505232	-3.54198	2.85979	-0.688622	-3.04997	6
6383_1w	X6383_1wx	X6383_1wx	6383_1wx:250581786	6383_1wx:250581786	X6383_1wx:250581786	Brazil	Bahia	Cruz das Almas	Bahia_Cruz das Almas	Bahia_Cruz das Almas	-12.6736	-39.1017	220	Improved variety	2010	NA	NA	NA	NA	6383_1wx:250581786	6383_1wx:250581786	0.020859	0.435808	0.129305	0.047329	0.052574	1e-05	0.014957	0.20537	0.022236	0.071552	2	6383_1wx:250581786	14.8852	0.90049	3.57426	-3.41893	1.3846	-1.6412	-0.215664	-2.56805	2.09156	-1.13699	-5.38419	1.48878	1
6413_1w	X6413_1wx	X6413_1wx	6413_1wx:250581795	6413_1wx:250581795	X6413_1wx:250581795	Brazil	Bahia	Cruz das Almas	Bahia_Cruz das Almas	Bahia_Cruz das Almas	-12.6736	-39.1017	220	Improved variety	2010	NA	NA	NA	NA	6413_1wx:250581795	6413_1wx:250581795	1e-05	0.264455	0.137683	0.102374	0.022603	1e-05	0.215286	0.174882	0.082687	1e-05	2	6413_1wx:250581795	4.00538	4.09842	-6.31408	-1.09202	0.484934	-2.82159	2.07024	-0.508757	1.44283	-1.88523	-5.8624	3.60824	1
6420_6w	X6420_6wx	X6420_6wx	6420_6wx:250581796	6420_6wx:250581796	X6420_6wx:250581796	Brazil	Bahia	Cruz das Almas	Bahia_Cruz das Almas	Bahia_Cruz das Almas	-12.6736	-39.1017	220	Improved variety	2010	NA	NA	NA	NA	6420_6wx:250581796	6420_6wx:250581796	1e-05	0.311494	0.261779	0.062539	0.023604	1e-05	0.040535	0.300008	1e-05	1e-05	2	6420_6wx:250581796	18.6613	-0.662763	-5.12469	-0.219419	0.152484	-1.50085	1.68721	-2.46501	3.10829	0.834788	-7.77526	2.49725	1
6421_5w	X6421_5wx	X6421_5wx	6421_5wx:250581798	6421_5wx:250581798	X6421_5wx:250581798	Brazil	Bahia	Cruz das Almas	Bahia_Cruz das Almas	Bahia_Cruz das Almas	-12.6736	-39.1017	220	Improved variety	2010	NA	NA	NA	NA	6421_5wx:250581798	6421_5wx:250581798	0.036181	0.505105	0.126717	0.063505	0.010357	1e-05	0.128253	0.053525	1e-05	0.076337	2	6421_5wx:250581798	4.48414	1.49306	1.58432	0.429344	0.816406	-1.47004	1.28384	-1.62838	4.33663	-0.716362	-8.02791	4.84069	1
6428_1w	X6428_1wx	X6428_1wx	6428_1wx:250581804	6428_1wx:250581804	X6428_1wx:250581804	Brazil	Bahia	Cruz das Almas	Bahia_Cruz das Almas	Bahia_Cruz das Almas	-12.6736	-39.1017	220	Improved variety	2010	NA	NA	NA	NA	6428_1wx:250581804	6428_1wx:250581804	1e-05	0.301151	0.180274	0.023541	0.031165	1e-05	0.092097	0.371733	1e-05	1e-05	8	6428_1wx:250581804	21.7946	0.0351856	-1.78907	-1.45707	0.228572	-4.08172	2.05925	-1.41467	3.36953	-0.555659	-7.44861	0.876588	1
6430_1w	X6430_1wx	X6430_1wx	6430_1wx:250581806	6430_1wx:250581806	X6430_1wx:250581806	Brazil	Bahia	Cruz das Almas	Bahia_Cruz das Almas	Bahia_Cruz das Almas	-12.6736	-39.1017	220	Improved variety	2010	NA	NA	NA	NA	6430_1wx:250581806	6430_1wx:250581806	1e-05	0.415569	0.276889	0.014546	0.039025	1e-05	0.027406	0.226525	1e-05	1e-05	2	6430_1wx:250581806	16.5383	-0.63955	-1.89239	-0.829149	-0.763251	-4.31525	0.00701963	-1.63524	2.60342	-3.24261	-8.74592	4.01669	1
6437_1w	X6437_1wx	X6437_1wx	6437_1wx:250581797	6437_1wx:250581797	X6437_1wx:250581797	Brazil	Bahia	Cruz das Almas	Bahia_Cruz das Almas	Bahia_Cruz das Almas	-12.6736	-39.1017	220	Improved variety	2010	NA	NA	NA	NA	6437_1wx:250581797	6437_1wx:250581797	1e-05	0.304261	0.204547	0.121997	0.021516	1e-05	0.057331	0.283762	1e-05	0.006556	2	6437_1wx:250581797	17.0878	-0.663882	-2.34519	-1.10062	-1.01322	-2.10188	0.284628	-0.779024	2.48955	-0.905091	-7.95284	4.0169	1
6477_2w	X6477_2wx	X6477_2wx	6477_2wx:250581794	6477_2wx:250581794	X6477_2wx:250581794	Brazil	Bahia	Cruz das Almas	Bahia_Cruz das Almas	Bahia_Cruz das Almas	-12.6736	-39.1017	220	Improved variety	2010	NA	NA	NA	NA	6477_2wx:250581794	6477_2wx:250581794	1e-05	0.25005	0.237079	0.059589	1e-05	1e-05	0.165779	0.287453	1e-05	1e-05	8	6477_2wx:250581794	14.8434	0.348125	-7.12731	-0.243027	0.547211	-1.71195	-1.11823	-1.84471	3.54732	-0.533795	-6.08292	4.22784	1
7690_8w	X7690_8wx	X7690_8wx	7690_8wx:250581776	7690_8wx:250581776	X7690_8wx:250581776	Brazil	Bahia	Cruz das Almas	Bahia_Cruz das Almas	Bahia_Cruz das Almas	-12.6736	-39.1017	220	Improved variety	2010	NA	NA	NA	NA	7690_8wx:250581776	7690_8wx:250581776	0.005184	0.405744	0.097941	0.133144	0.06421	1e-05	0.087918	0.058476	1e-05	0.147363	2	7690_8wx:250581776	4.70717	2.23347	0.857614	-0.65709	0.133012	-2.58102	0.219346	-1.31149	2.38731	-1.51981	-6.34313	3.32788	1
7694_3w	X7694_3wx	X7694_3wx	7694_3wx:250581799	7694_3wx:250581799	X7694_3wx:250581799	Brazil	Bahia	Cruz das Almas	Bahia_Cruz das Almas	Bahia_Cruz das Almas	-12.6736	-39.1017	220	Improved variety	2010	NA	NA	NA	NA	7694_3wx:250581799	7694_3wx:250581799	0.000741	0.322013	0.143987	0.013857	1e-05	1e-05	0.04528	0.349983	1e-05	0.124109	8	7694_3wx:250581799	18.9206	-1.21606	5.89088	-0.169237	-0.0217876	-2.26068	1.05093	-0.580245	1.63191	-1.1226	-5.97693	-1.00706	1
7697_3w	X7697_3wx	X7697_3wx	7697_3wx:250581768	7697_3wx:250581768	X7697_3wx:250581768	Brazil	Bahia	Cruz das Almas	Bahia_Cruz das Almas	Bahia_Cruz das Almas	-12.6736	-39.1017	220	Improved variety	2010	NA	NA	NA	NA	7697_3wx:250581768	7697_3wx:250581768	0.002915	0.38757	0.108675	0.112694	0.015284	1e-05	0.186266	0.144393	1e-05	0.042184	2	7697_3wx:250581768	8.60102	-0.547743	-3.57198	-2.26889	0.536039	-1.9804	0.164879	-0.699415	1.16127	-2.43027	-6.25342	2.09591	1
7698_14w	X7698_14wx	X7698_14wx	7698_14wx:250581767	7698_14wx:250581767	X7698_14wx:250581767	Brazil	Bahia	Cruz das Almas	Bahia_Cruz das Almas	Bahia_Cruz das Almas	-12.6736	-39.1017	220	Improved variety	2010	NA	NA	NA	NA	7698_14wx:250581767	7698_14wx:250581767	0.001577	0.455707	0.113217	0.0827	0.003885	1e-05	0.115103	0.192611	1e-05	0.03518	2	7698_14wx:250581767	12.891	0.297999	0.163362	-1.03118	-1.10543	-3.16984	1.69942	-0.856132	2.27473	-1.22755	-8.22167	2.43983	1
7698_16w	X7698_16wx	X7698_16wx	7698_16wx:250581775	7698_16wx:250581775	X7698_16wx:250581775	Brazil	Bahia	Cruz das Almas	Bahia_Cruz das Almas	Bahia_Cruz das Almas	-12.6736	-39.1017	220	Improved variety	2010	NA	NA	NA	NA	7698_16wx:250581775	7698_16wx:250581775	1e-05	0.458078	0.116892	0.09259	1e-05	1e-05	0.105296	0.161146	1e-05	0.065959	2	7698_16wx:250581775	12.815	-1.56487	3.26755	-1.84741	0.287607	-2.53775	-1.54168	0.0814858	2.33673	-2.31016	-9.24472	3.52624	1
7734_1w	X7734_1wx	X7734_1wx	7734_1wx:250581792	7734_1wx:250581792	X7734_1wx:250581792	Brazil	Bahia	Cruz das Almas	Bahia_Cruz das Almas	Bahia_Cruz das Almas	-12.6736	-39.1017	220	Improved variety	2010	NA	NA	NA	NA	7734_1wx:250581792	7734_1wx:250581792	0.010297	0.237568	0.238018	0.029447	0.206513	1e-05	0.031107	0.209148	0.017281	0.020612	3	7734_1wx:250581792	15.814	0.737842	-4.32803	-0.65411	1.14095	-1.65464	-1.15499	-2.92043	1.59765	-1.81434	-5.12853	2.43407	1
7734_3	X7734_3	X7734_3	7734_3:250581800	7734_3:250581800	X7734_3:250581800	Brazil	Bahia	Cruz das Almas	Bahia_Cruz das Almas	Bahia_Cruz das Almas	-12.6736	-39.1017	220	Improved variety	2010	NA	NA	NA	NA	7734_3:250581800	7734_3:250581800	1e-05	0.320727	0.200766	1e-05	0.212719	1e-05	0.009396	0.229395	0.00043	0.026536	2	7734_3:250581800	18.7523	0.650838	-1.6862	-2.63467	0.743453	-2.29771	-0.729081	-1.73571	3.42258	-0.479167	-8.53719	2.67708	1
7734_5	X7734_5	X7734_5	7734_5:250581807	7734_5:250581807	X7734_5:250581807	Brazil	Bahia	Cruz das Almas	Bahia_Cruz das Almas	Bahia_Cruz das Almas	-12.6736	-39.1017	220	Improved variety	2010	NA	NA	NA	NA	7734_5:250581807	7734_5:250581807	0.008205	0.309799	0.209219	0.008607	0.232861	1e-05	0.025884	0.190203	0.00142	0.013792	2	7734_5:250581807	18.4463	-0.25114	-3.24121	-1.73745	0.180286	-3.20603	-0.207841	-3.25453	4.02098	-0.190889	-7.00927	3.85569	1
7734_6w	X7734_6wx	X7734_6wx	7734_6wx:250581784	7734_6wx:250581784	X7734_6wx:250581784	Brazil	Bahia	Cruz das Almas	Bahia_Cruz das Almas	Bahia_Cruz das Almas	-12.6736	-39.1017	220	Improved variety	2010	NA	NA	NA	NA	7734_6wx:250581784	7734_6wx:250581784	1e-05	0.342717	0.18576	0.018635	0.181895	1e-05	0.034679	0.23066	1e-05	0.005623	2	7734_6wx:250581784	19.2905	-0.511294	-2.55978	-0.761884	0.927448	-2.55646	0.0114715	-1.32756	3.59694	1.34007	-7.74375	3.0094	1
7734_7w	X7734_7wx	X7734_7wx	7734_7wx:250581793	7734_7wx:250581793	X7734_7wx:250581793	Brazil	Bahia	Cruz das Almas	Bahia_Cruz das Almas	Bahia_Cruz das Almas	-12.6736	-39.1017	220	Improved variety	2010	NA	NA	NA	NA	7734_7wx:250581793	7734_7wx:250581793	1e-05	0.313369	0.181822	0.034299	0.218707	1e-05	0.022929	0.191479	0.002941	0.034434	2	7734_7wx:250581793	15.8249	1.24746	-3.25541	-0.255858	0.220452	-2.03707	2.51111	-2.37343	1.74734	0.251229	-7.31551	3.29403	1
7736_3w	X7736_3wx	X7736_3wx	7736_3wx:250581791	7736_3wx:250581791	X7736_3wx:250581791	Brazil	Bahia	Cruz das Almas	Bahia_Cruz das Almas	Bahia_Cruz das Almas	-12.6736	-39.1017	220	Improved variety	2010	NA	NA	NA	NA	7736_3wx:250581791	7736_3wx:250581791	0.017688	0.257421	0.224475	0.068452	0.046123	1e-05	0.06986	0.2447	0.049875	0.021396	2	7736_3wx:250581791	12.5735	0.50273	-2.37511	-2.35278	0.502573	-2.67551	-1.16157	-0.972604	2.09687	0.122346	-6.51219	2.70647	1
7736_5w	X7736_5wx	X7736_5wx	7736_5wx:250581783	7736_5wx:250581783	X7736_5wx:250581783	Brazil	Bahia	Cruz das Almas	Bahia_Cruz das Almas	Bahia_Cruz das Almas	-12.6736	-39.1017	220	Improved variety	2010	NA	NA	NA	NA	7736_5wx:250581783	7736_5wx:250581783	0.007242	0.31467	0.247102	0.035731	0.063464	1e-05	1e-05	0.232829	0.043188	0.055755	2	7736_5wx:250581783	12.9814	0.265108	-0.686419	-0.0789177	-0.0156579	-2.83471	0.0869848	-2.54105	2.80034	0.160081	-7.90857	4.48014	1
7736_7w	X7736_7wx	X7736_7wx	7736_7wx:250581790	7736_7wx:250581790	X7736_7wx:250581790	Brazil	Bahia	Cruz das Almas	Bahia_Cruz das Almas	Bahia_Cruz das Almas	-12.6736	-39.1017	220	Improved variety	2010	NA	NA	NA	NA	7736_7wx:250581790	7736_7wx:250581790	1e-05	0.350382	0.162092	1e-05	0.187493	1e-05	0.028371	0.271612	1e-05	1e-05	2	7736_7wx:250581790	21.526	-0.154775	-1.26625	-1.32919	-0.669568	-3.12577	-0.836783	-0.685081	4.72238	-0.908903	-9.44964	5.33955	1
7737_1w	X7737_1wx	X7737_1wx	7737_1wx:250581771	7737_1wx:250581771	X7737_1wx:250581771	Brazil	Bahia	Cruz das Almas	Bahia_Cruz das Almas	Bahia_Cruz das Almas	-12.6736	-39.1017	220	Improved variety	2010	NA	NA	NA	NA	7737_1wx:250581771	7737_1wx:250581771	1e-05	0.244028	0.250765	0.017378	0.046891	1e-05	0.104202	0.276959	0.043416	0.016341	8	7737_1wx:250581771	12.3412	1.28785	-2.74478	0.900629	0.227678	-3.32629	1.2434	-3.98733	1.93038	-0.298847	-6.1109	1.65744	1
7737_2w	X7737_2wx	X7737_2wx	7737_2wx:250581769	7737_2wx:250581769	X7737_2wx:250581769	Brazil	Bahia	Cruz das Almas	Bahia_Cruz das Almas	Bahia_Cruz das Almas	-12.6736	-39.1017	220	Improved variety	2010	NA	NA	NA	NA	7737_2wx:250581769	7737_2wx:250581769	1e-05	0.265663	0.255684	0.08464	0.017602	1e-05	0.163364	0.213007	1e-05	1e-05	2	7737_2wx:250581769	9.20028	1.94827	-7.07779	-0.797999	0.062995	-2.85729	-0.0784699	-1.79762	2.96452	-0.355942	-6.55016	2.39126	1
7737_6w	X7737_6wx	X7737_6wx	7737_6wx:250581770	7737_6wx:250581770	X7737_6wx:250581770	Brazil	Bahia	Cruz das Almas	Bahia_Cruz das Almas	Bahia_Cruz das Almas	-12.6736	-39.1017	220	Improved variety	2010	NA	NA	NA	NA	7737_6wx:250581770	7737_6wx:250581770	1e-05	0.294585	0.220357	0.105208	1e-05	1e-05	0.199161	0.167057	0.013593	1e-05	2	7737_6wx:250581770	7.10646	0.78921	-8.802	0.369334	-0.633276	-1.45247	1.66315	-1.03259	3.26485	-1.00576	-7.84006	3.94411	1
7737_7w	X7737_7wx	X7737_7wx	7737_7wx:250581777	7737_7wx:250581777	X7737_7wx:250581777	Brazil	Bahia	Cruz das Almas	Bahia_Cruz das Almas	Bahia_Cruz das Almas	-12.6736	-39.1017	220	Improved variety	2010	NA	NA	NA	NA	7737_7wx:250581777	7737_7wx:250581777	1e-05	0.29824	0.252944	0.109453	0.014576	1e-05	0.09377	0.174664	0.056322	1e-05	2	7737_7wx:250581777	7.03724	1.88235	-7.14067	0.200517	0.624147	-1.39795	1.02296	-2.82182	1.26384	-1.87935	-6.63776	4.21857	1
7737_8w	X7737_8wx	X7737_8wx	7737_8wx:250581778	7737_8wx:250581778	X7737_8wx:250581778	Brazil	Bahia	Cruz das Almas	Bahia_Cruz das Almas	Bahia_Cruz das Almas	-12.6736	-39.1017	220	Improved variety	2010	NA	NA	NA	NA	7737_8wx:250581778	7737_8wx:250581778	1e-05	0.206692	0.240812	0.145972	0.003156	1e-05	0.26171	0.110737	0.03089	1e-05	7	7737_8wx:250581778	-0.412466	2.75841	-12.2067	-1.2371	0.50162	-2.56142	-0.65521	-1.90506	1.9914	-1.40339	-4.69031	3.84433	1
7738_1w	X7738_1wx	X7738_1wx	7738_1wx:250581805	7738_1wx:250581805	X7738_1wx:250581805	Brazil	Bahia	Cruz das Almas	Bahia_Cruz das Almas	Bahia_Cruz das Almas	-12.6736	-39.1017	220	Improved variety	2010	NA	NA	NA	NA	7738_1wx:250581805	7738_1wx:250581805	1e-05	0.255701	0.146418	0.108234	0.215021	1e-05	0.083391	0.191194	1e-05	1e-05	2	7738_1wx:250581805	15.4544	0.825033	-6.04801	-1.74339	0.491835	-1.19931	0.0878995	-0.34833	2.81784	0.491235	-7.0025	3.66561	1
7745_1	X7745_1	X7745_1	7745_1:250581782	7745_1:250581782	X7745_1:250581782	Brazil	Bahia	Cruz das Almas	Bahia_Cruz das Almas	Bahia_Cruz das Almas	-12.6736	-39.1017	220	Improved variety	2010	NA	NA	NA	NA	7745_1:250581782	7745_1:250581782	1e-05	0.308464	0.212929	0.061653	0.054228	1e-05	0.008262	0.310878	0.0215	0.022066	8	7745_1:250581782	18.74	-0.101033	-1.46312	-1.50204	0.366442	-0.618836	0.0450851	-0.92504	2.84194	-0.403695	-7.49781	2.80085	1
7745_2	X7745_2	X7745_2	7745_2:250581781	7745_2:250581781	X7745_2:250581781	Brazil	Bahia	Cruz das Almas	Bahia_Cruz das Almas	Bahia_Cruz das Almas	-12.6736	-39.1017	220	Improved variety	2010	NA	NA	NA	NA	7745_2:250581781	7745_2:250581781	1e-05	0.304212	0.138118	0.106476	0.213052	1e-05	0.008463	0.229638	1e-05	1e-05	2	7745_2:250581781	21.0501	-0.00785953	-3.69925	-1.06359	0.870413	-0.743337	0.321081	-2.17104	2.8639	-0.135536	-8.26128	2.9593	1
7745_3w	X7745_3wx	X7745_3wx	7745_3wx:250581779	7745_3wx:250581779	X7745_3wx:250581779	Brazil	Bahia	Cruz das Almas	Bahia_Cruz das Almas	Bahia_Cruz das Almas	-12.6736	-39.1017	220	Improved variety	2010	NA	NA	NA	NA	7745_3wx:250581779	7745_3wx:250581779	1e-05	0.27718	0.173567	0.04107	0.1813	1e-05	0.080201	0.234866	1e-05	0.011786	2	7745_3wx:250581779	15.0311	1.42361	-4.30056	-1.48364	0.382528	-2.07086	-1.04507	-0.805625	3.49301	-1.69386	-7.79407	2.93623	1
7745_4w	X7745_4wx	X7745_4wx	7745_4wx:250581788	7745_4wx:250581788	X7745_4wx:250581788	Brazil	Bahia	Cruz das Almas	Bahia_Cruz das Almas	Bahia_Cruz das Almas	-12.6736	-39.1017	220	Improved variety	2010	NA	NA	NA	NA	7745_4wx:250581788	7745_4wx:250581788	1e-05	0.279476	0.151221	0.082778	0.194364	1e-05	0.004006	0.288115	1e-05	1e-05	8	7745_4wx:250581788	24.4684	-1.27769	-4.06956	-2.45991	-0.981458	-2.97626	0.0174404	-0.597508	3.17222	-1.61284	-8.1564	2.52982	1
7745_5w	X7745_5wx	X7745_5wx	7745_5wx:250581789	7745_5wx:250581789	X7745_5wx:250581789	Brazil	Bahia	Cruz das Almas	Bahia_Cruz das Almas	Bahia_Cruz das Almas	-12.6736	-39.1017	220	Improved variety	2010	NA	NA	NA	NA	7745_5wx:250581789	7745_5wx:250581789	0.010276	0.258076	0.149033	0.086209	0.207075	1e-05	0.0246	0.264701	1e-05	1e-05	8	7745_5wx:250581789	20.7961	-0.0782438	-4.04364	-0.171958	-0.417385	-3.02486	-0.376208	-1.24201	3.10172	1.03972	-6.70459	3.28802	1
7745_6w	X7745_6wx	X7745_6wx	7745_6wx:250581780	7745_6wx:250581780	X7745_6wx:250581780	Brazil	Bahia	Cruz das Almas	Bahia_Cruz das Almas	Bahia_Cruz das Almas	-12.6736	-39.1017	220	Improved variety	2010	NA	NA	NA	NA	7745_6wx:250581780	7745_6wx:250581780	1e-05	0.296781	0.179812	0.08521	0.165484	1e-05	1e-05	0.272663	1e-05	1e-05	2	7745_6wx:250581780	22.4159	-0.38791	-4.17235	-1.24278	-0.215393	-1.89719	0.703297	-0.912475	3.93465	-0.727387	-9.80372	3.99224	1
7747_1w	X7747_1wx	X7747_1wx	7747_1wx:250581787	7747_1wx:250581787	X7747_1wx:250581787	Brazil	Bahia	Cruz das Almas	Bahia_Cruz das Almas	Bahia_Cruz das Almas	-12.6736	-39.1017	220	Improved variety	2010	NA	NA	NA	NA	7747_1wx:250581787	7747_1wx:250581787	1e-05	0.249779	0.273515	0.063524	0.052207	1e-05	0.06982	0.291114	1e-05	1e-05	8	7747_1wx:250581787	14.0058	1.43522	-5.80173	-1.23814	-0.118757	-1.7018	-0.854189	-1.57569	2.70671	-1.98811	-8.04846	2.75869	1
8109_3w	X8109_3wx	X8109_3wx	8109_3wx:250581774	8109_3wx:250581774	X8109_3wx:250581774	Brazil	Bahia	Cruz das Almas	Bahia_Cruz das Almas	Bahia_Cruz das Almas	-12.6736	-39.1017	220	Improved variety	2010	NA	NA	NA	NA	8109_3wx:250581774	8109_3wx:250581774	1e-05	0.341867	0.127109	0.066866	0.07669	1e-05	0.262895	0.094769	0.003804	0.025981	2	8109_3wx:250581774	3.76441	2.99706	-5.78868	-0.5764	-0.591152	-4.38896	-1.11554	-1.01745	2.18335	-0.343433	-4.30516	5.32325	1
8109_4w	X8109_4wx	X8109_4wx	8109_4wx:250581773	8109_4wx:250581773	X8109_4wx:250581773	Brazil	Bahia	Cruz das Almas	Bahia_Cruz das Almas	Bahia_Cruz das Almas	-12.6736	-39.1017	220	Improved variety	2010	NA	NA	NA	NA	8109_4wx:250581773	8109_4wx:250581773	1.9e-05	0.333655	0.277532	0.032591	0.064695	1e-05	0.156464	0.104942	0.030081	1e-05	2	8109_4wx:250581773	6.95254	1.00667	-7.42549	-1.61885	-0.0534681	-3.74769	-0.470629	-2.97042	3.01667	-1.53309	-7.59702	4.83739	1
8109_5w	X8109_5wx	X8109_5wx	8109_5wx:250581766	8109_5wx:250581766	X8109_5wx:250581766	Brazil	Bahia	Cruz das Almas	Bahia_Cruz das Almas	Bahia_Cruz das Almas	-12.6736	-39.1017	220	Improved variety	2010	NA	NA	NA	NA	8109_5wx:250581766	8109_5wx:250581766	1e-05	0.250134	0.251088	0.098001	0.055382	1e-05	0.134818	0.112903	0.050129	0.047525	3	8109_5wx:250581766	3.77715	1.43375	-7.52247	-1.04768	0.341492	-2.14033	-1.23137	-0.348101	1.6219	-1.55708	-5.14911	3.67668	1
BRS_Novo Horizonte	X9815006	X9815006 (BGM2124)	9815006:250370267	9815006:250370267	X9815006:250370267	Brazil	Bahia	Cruz das Almas	Bahia_Cruz das Almas	Bahia_Cruz das Almas	-12.6736	-39.1017	220	Improved variety	1998	NA	White	White	NA	9815006:250370267	9815006:250370267	0.01011	0.363522	0.018888	0.008713	0.101666	1e-05	0.131863	0.012069	0.21635	0.136809	2	9815006:250370267	-4.98239	2.93537	3.61151	-1.16993	8.04946e-05	-2.76495	0.380304	-1.64286	2.26501	-1.11508	-7.2895	3.34132	1
Aipim_Brasília	A_BrazilIA	A_BrazilIA	NA	A_BRASILIA:250581741	A_BRASILIA:250581741	Brazil	NA	NA	NA_NA	NA			NA	NA	NA	NA	NA	NA	NA	A_BRASILIA:250581741	A_BRASILIA:250581741	0.0008	1e-05	0.683552	0.000507	0.023051	0.014605	0.080668	1e-05	0.196787	1e-05	3	A_BRASILIA:250581741	-13.7083	0.83797	-15.9528	-4.04132	2.73918	-0.0818469	-11.1394	-4.72214	0.452237	0.0805529	-0.883563	-1.76556	2
A033TREECASSAVA	-	-	NA	A033TREECASSAVA	A033TREECASSAVA	NA	NA	NA	NA_NA	NA			NA	NA	NA	NA	NA	NA	NA	A033TREECASSAVA	A033TREECASSAVA	1e-05	0.242932	1e-05	0.010335	1e-05	0.494875	1e-05	0.094982	0.127131	0.029705	6	A033TREECASSAVA	-9.7424	-69.2263	1.62297	-8.07469	-27.9261	3.11435	-2.15651	0.0854001	0.361971	-0.524682	-2.6618	1.55358	3
Ac101	N2 Cascuda	-	NA	Ac101:250494148	Ac101:250494148	Brazil	Acre	Rio Branco	Acre_Rio Branco	Acre_Rio Branco	-9.97654	-67.8221	137	Landrace	2015	Bitter cassava	White	Dark brown	Cream	Ac101:250494148	Ac101:250494148	0.057116	0.310251	0.014938	1e-05	0.115297	1e-05	1e-05	0.286	1e-05	0.216357	2	Ac101:250494148	17.0333	-1.06259	8.41448	0.126938	0.520823	-0.554916	2.09496	2.10617	1.7724	1.52198	-1.80332	-2.71244	7
Ac12	IM 201	-	NA	Ac12:250494072	Ac12:250494072	Brazil	Amazonas	Manaus	Amazonas_Manaus	Amazonas_Manaus	-3.13163	-59.9825	39	Landrace	2015	Bitter cassava	Cream	Dark brown	Yellow	Ac12:250494072	Ac12:250494072	0.013505	0.231771	0.002973	1e-05	0.054469	1e-05	0.000375	0.242312	1e-05	0.454565	10	Ac12:250494072	8.56904	0.342465	15.737	3.58627	-0.0484085	-1.67871	2.34969	-6.73299	-2.28744	0.556907	-0.356168	-1.76849	4
Ac16	IM 215	-	NA	Ac16:250494074	Ac16:250494074	Brazil	Amazonas	Manaus	Amazonas_Manaus	Amazonas_Manaus	-3.13163	-59.9825	39	Landrace	2015	Sweet cassava	Cream	Dark brown	Yellow	Ac16:250494074	Ac16:250494074	1e-05	0.105295	1e-05	1e-05	1e-05	1e-05	1e-05	0.071298	1e-05	0.823336	10	Ac16:250494074	-8.03028	1.75966	26.8769	7.94504	-1.3599	-1.27704	4.19567	-9.56162	-5.09745	1.28338	1.74142	-0.372967	4
Ac18	IM 221	-	NA	Ac18:250494075	Ac18:250494075	Brazil	Amazonas	Manaus	Amazonas_Manaus	Amazonas_Manaus	-3.13163	-59.9825	39	Landrace	2016	Bitter cassava	Cream	Dark brown	Cream	Ac18:250494075	Ac18:250494075	1e-05	0.100996	1.3e-05	1e-05	0.004668	1.1e-05	1e-05	0.033754	1e-05	0.860518	10	Ac18:250494075	-7.86712	2.6752	27.4244	6.93599	-1.12218	-1.36157	4.80537	-8.86201	-4.2595	1.41462	1.33863	0.0716994	4
Ac22	Chica de Coca	-	NA	Ac22:250494085	Ac22:250494085	Brazil	Acre	Braziléia	Acre_Braziléia	Acre_Braziléia	-10.7473	-69.2073	274	Landrace	2015	Bitter cassava	White	Dark brown	Yellow	Ac22:250494085	Ac22:250494085	0.022321	0.191705	0.024265	1e-05	0.038488	1e-05	0.011826	0.619337	0.020233	0.071806	8	Ac22:250494085	32.0981	-0.986064	3.5906	-3.28806	-0.473822	-1.87161	3.64554	1.14627	-0.463352	-0.969637	-0.244369	-5.09841	7
Ac24	Cabocla	-	NA	Ac24:250494086	Ac24:250494086	Brazil	Acre	Xapuri	Acre_Xapuri	Acre_Xapuri	-10.6511	-68.5018	182	Landrace	2015	Bitter cassava	White	Light brown	Yellow	Ac24:250494086	Ac24:250494086	0.007562	0.127264	1e-05	0.018818	0.052001	1e-05	1e-05	0.594827	0.061673	0.137825	8	Ac24:250494086	27.2421	-0.454869	5.42028	-0.826655	1.39606	-1.3646	2.74339	-0.132563	0.586854	1.97026	-1.8065	-3.81028	7
Ac27	Metro	-	NA	Ac27:250494087	Ac27:250494087	Brazil	Acre	Xapuri	Acre_Xapuri	Acre_Xapuri	-10.6511	-68.5018	182	Landrace	2015	Sweet cassava	White	Dark brown	Yellow	Ac27:250494087	Ac27:250494087	0.020976	0.164156	0.039831	1e-05	0.035693	1e-05	1e-05	0.389844	1e-05	0.34946	8	Ac27:250494087	17.6667	-0.596743	10.1303	-2.08877	0.71877	-1.72139	1.11851	0.345947	0.45316	2.24173	-1.97485	-3.23934	7
Ac31	Rasgadinha	-	NA	Ac31:250494096	Ac31:250494096	Brazil	Acre	Rio Branco	Acre_Rio Branco	Acre_Rio Branco	-9.97654	-67.8221	137	Landrace	2015	Bitter cassava	Cream	Dark brown	Cream	Ac31:250494096	Ac31:250494096	0.08015	0.218717	0.056032	0.023495	0.023765	1e-05	0.004051	0.478978	0.026656	0.088146	8	Ac31:250494096	25.0308	-1.4298	3.64578	-1.25115	-0.345308	-2.16131	1.73162	1.45448	0.795589	1.25752	-1.40944	-3.13116	7
Ac65	Noé	-	NA	Ac65:250494115	Ac65:250494115	Brazil	Acre	Cruzeiro do Sul	Acre_Cruzeiro do Sul	Acre_Cruzeiro do Sul	-7.6308	-72.6704	184	Landrace	2015	Bitter cassava	Cream	Dark brown	Cream	Ac65:250494115	Ac65:250494115	0.040892	0.352023	1e-05	1e-05	0.005567	1e-05	1e-05	0.543911	1e-05	0.057557	8	Ac65:250494115	31.1646	-3.55533	12.099	-2.91976	0.703476	-1.89958	1.25661	0.565683	1.21024	2.17008	-3.34969	0.942709	7
Ac72	Metro III	-	NA	Ac72:250494119	Ac72:250494119	Brazil	Acre	Rio Branco	Acre_Rio Branco	Acre_Rio Branco	-9.97654	-67.8221	137	Landrace	2015	Sweet cassava	Yellow	Light brown	Purple	Ac72:250494119	Ac72:250494119	0.009499	0.319594	1e-05	1e-05	0.070868	1e-05	0.017829	0.531777	1e-05	0.050394	8	Ac72:250494119	30.5113	-1.41265	4.34378	-1.65066	0.953074	-0.846865	2.13498	2.14263	1.43154	1.78493	-0.839049	-3.58798	7
Ac77	Emilio Borges	-	NA	Ac77:250494121	Ac77:250494121	Brazil	Acre	Rio Branco	Acre_Rio Branco	Acre_Rio Branco	-9.97654	-67.8221	137	Landrace	2015	Sweet cassava	Cream	Light brown	Cream	Ac77:250494121	Ac77:250494121	1e-05	1e-05	1e-05	1e-05	0.090964	1.2e-05	1e-05	0.462777	1e-05	0.446186	8	Ac77:250494121	17.2118	1.7782	15.2226	2.48462	-0.34388	0.156494	0.812158	2.98077	1.4904	1.49122	-0.0657149	-5.95034	7
Ac79	MANTEIGUINHA	-	NA	Ac79:250494122	Ac79:250494122	Brazil	Acre	Rio Branco	Acre_Rio Branco	Acre_Rio Branco	-9.97654	-67.8221	137	Landrace	2016	Sweet cassava	Yellow	Dark brown	Cream	Ac79:250494122	Ac79:250494122	0.024013	0.27537	0.04026	0.009279	0.043741	1e-05	1e-05	0.537298	0.012063	0.057955	8	Ac79:250494122	29.8097	-0.891316	4.39454	-2.63584	2.08799	-1.699	1.65104	1.12322	0.637193	0.201304	-4.57906	-4.19934	7
Ac90	Novo Ideal	-	NA	Ac90:250494142	Ac90:250494142	Brazil	Acre	Rio Branco	Acre_Rio Branco	Acre_Rio Branco	-9.97654	-67.8221	137	Landrace	2015	Sweet cassava	White	Dark brown	Cream	Ac90:250494142	Ac90:250494142	0.095936	0.395624	0.078153	1e-05	0.019668	1e-05	0.017462	0.165839	0.010956	0.216341	2	Ac90:250494142	10.8139	-1.23734	9.0863	-0.801457	2.15821	-1.75335	0.787843	-1.98179	0.0203627	1.78644	-3.70171	0.433781	1
Ac95	Varejão	-	NA	Ac95:250494137	Ac95:250494137	Brazil	Acre	Sena	Acre_Sena	Acre_Sena	-9.77194	-69.3826	134	Landrace	2015	Sweet cassava	White	Light brown	Cream	Ac95:250494137	Ac95:250494137	0.014934	0.196911	0.023707	0.008715	0.020754	1e-05	1e-05	0.420892	0.003591	0.310475	8	Ac95:250494137	20.0714	-1.92667	11.1331	-1.14233	1.25473	-1.05237	3.69819	0.814846	-0.429315	0.992691	-2.28063	-3.21509	7
Ac97	Fécula Branca	-	NA	Ac97:250494138	Ac97:250494138	Brazil	São Paulo	Campinas	São Paulo_Campinas	São Paulo_Campinas	-22.9071	-47.0632	854	Landrace	2015	Sweet cassava	White	Light brown	Cream	Ac97:250494138	Ac97:250494138	0.065255	0.420827	0.054661	1e-05	0.022348	1e-05	0.015122	0.336155	1e-05	0.085603	2	Ac97:250494138	21.7756	-3.50889	6.55784	-0.130303	0.0615991	-2.65266	0.649997	-1.90071	2.37046	0.792082	-6.14615	2.81387	1
BGM-2210	Aipim_Manteiga	Aipim_Manteiga	AIPIM_MANTEIGA	AIPIM_MANTEIGA	AIPIM_MANTEIGA	Brazil	Pernambuco	Petrolina	Pernambuco_Petrolina	Pernambuco_Petrolina	-9.38173	-40.4969	375	Landrace	2013	NA	Cream	Light brown	Light pink	AIPIM_MANTEIGA	AIPIM_MANTEIGA	1e-05	1e-05	1e-05	1e-05	1e-05	1e-05	1e-05	0.99991	1e-05	1e-05	8	AIPIM_MANTEIGA	52.7494	-4.89233	7.81448	-2.58925	0.724622	-1.91976	2.18577	1.77204	0.137602	1.84596	-0.65006	-3.78986	7
BGM-2338	Aipim Zé Marcos	Aipim Zé Marcos	CNPMF2338	AIPIM_ZE_MARCOS	AIPIM_ZE_MARCOS	Brazil	Minas Gerais	Itumirim	Minas Gerais_Itumirim	Minas Gerais_Itumirim	-21.3172	-44.8706	900	Landrace	2017	NA	White	Light brown	Light pink	AIPIM_ZE_MARCOS	AIPIM_ZE_MARCOS	1e-05	1e-05	1e-05	1e-05	1e-05	1e-05	1e-05	0.99991	1e-05	1e-05	8	AIPIM_ZE_MARCOS	53.6421	-5.546	9.06173	-2.74191	0.199462	-1.92737	2.46271	1.62754	0.140913	1.71529	-0.88656	-3.76464	7
Aipim497	-	-	NA	Aipim497:250437464	Aipim497:250437464	NA	NA	NA	NA_NA	NA			NA	NA	NA	NA	NA	NA	NA	Aipim497:250437464	Aipim497:250437464	1e-05	1e-05	0.057353	0.057152	0.035091	1e-05	0.197948	0.609154	0.043262	1e-05	8	Aipim497:250437464	27.4188	-0.223664	-5.74638	-2.83737	1.17965	-1.83437	0.878559	0.492512	0.799066	1.77257	-0.925705	-4.12591	7
BGM-2126	AlagoaNA-381	AlagoaNA-381	CNPMF2126	AlagoaNA381:250437473	AlagoaNA381:250437473	Brazil	Pernambuco	Petrolina	Pernambuco_Petrolina	Pernambuco_Petrolina	-9.38173	-40.4969	375	Improved variety	2014	NA	White	Dark brown	White/Cream	Alagoana381:250437473	Alagoana381:250437473	1e-05	1e-05	0.99991	1e-05	1e-05	1e-05	1e-05	1e-05	1e-05	1e-05	3	Alagoana381:250437473	-14.9993	1.49459	-12.3856	-3.06921	3.22783	0.785938	-11.1622	-3.65292	-0.334145	0.0778341	0.435139	-1.35581	2
ALT_XXX_3	-	-	NA	ALT_XXX_3	ALT_XXX_3	NA	NA	NA	NA_NA	NA			NA	NA	NA	NA	NA	NA	NA	ALT_XXX_3	ALT_XXX_3	0.047837	0.367824	0.098042	0.025102	0.045761	0.083226	0.035965	1e-05	0.036284	0.25995	2	ALT_XXX_3	-8.72082	-21.4643	7.11354	7.04891	-1.65943	-0.322681	3.8288	-10.2843	-5.51605	0.0222699	2.02778	-1.22879	4
AM206_5	-	-	NA	AM206_5:250327443	AM206_5:250327443	NA	NA	NA	NA_NA	NA			NA	NA	NA	NA	NA	NA	NA	AM206_5:250327443	AM206_5:250327443	1e-05	0.501957	0.210406	1e-05	0.009571	1e-05	1e-05	0.278006	1e-05	1e-05	2	AM206_5:250327443	22.3472	-1.48424	4.23959	0.0864506	-1.53698	-3.44217	1.44579	-2.74455	5.4029	-1.12075	-12.5313	7.05023	1
AM560_2	-	-	NA	AM560_2:250327444	AM560_2:250327444	NA	NA	NA	NA_NA	NA			NA	NA	NA	NA	NA	NA	NA	AM560_2:250327444	AM560_2:250327444	0.01203	0.855667	1e-05	1e-05	1e-05	1e-05	1e-05	1e-05	1e-05	0.132233	2	AM560_2:250327444	8.90335	-2.43299	16.7884	-1.34497	-0.0312155	-2.31766	0.485551	-1.61649	2.94852	-0.797627	-7.96817	3.47693	1
AM56025	-	-	NA	AM56025	AM56025	NA	NA	NA	NA_NA	NA			NA	NA	NA	NA	NA	NA	NA	AM56025	AM56025	0.010223	0.856684	1e-05	1e-05	1e-05	1e-05	1e-05	1e-05	1e-05	0.133023	2	AM56025	8.82987	-2.66977	16.8742	-1.30547	-0.211927	-2.45684	0.448299	-1.7068	3.06185	-0.830951	-8.06707	3.59832	1
BGM-2127	Amarelo_Rio	Amarelo_Rio	Amarelo_Rio:250437474	Amarelo_Rio:250437474	Amarelo_Rio:250437474	Brazil	Distrito Federal	Planaltina	Distrito Federal_Planaltina	Distrito Federal_Planaltina	-15.6182	-47.6556	988	Landrace	2014	NA	Cream	Dark brown	White/Cream	Amarelo_Rio:250437474	Amarelo_Rio:250437474	0.010285	0.214031	0.212067	0.171547	0.004055	1e-05	0.252898	0.120274	1e-05	0.014823	7	Amarelo_Rio:250437474	2.90257	0.421612	-11.0229	-2.66737	2.52946	0.512673	-8.72681	-2.94278	0.293576	-0.255895	-0.756607	0.678731	2
Amparodospobres	-	-	NA	Amparodospobres:250437483	Amparodospobres:250437483	NA	NA	NA	NA_NA	NA			NA	NA	NA	NA	NA	NA	NA	Amparodospobres:250437483	Amparodospobres:250437483	1e-05	1e-05	1e-05	1e-05	1e-05	1e-05	0.009985	1e-05	0.989935	1e-05	9	Amparodospobres:250437483	-27.9578	12.1935	-5.37499	-1.69248	1.26967	-2.43156	0.0810707	1.61324	-1.24745	-0.576475	2.35045	3.31534	5
ARG52	-	-	NA	ARG52:250327447	ARG52:250327447	NA	NA	NA	NA_NA	NA			NA	NA	NA	NA	NA	NA	NA	ARG52:250327447	ARG52:250327447	1e-05	0.006236	0.388249	0.298636	0.000494	1e-05	0.296199	1e-05	1e-05	0.010146	3	ARG52:250327447	-10.8804	2.6919	-27.4844	-3.91946	3.56153	2.84751	-7.48991	-2.02331	-0.706351	-1.11203	-0.500659	-0.0868129	2
ARG56	-	-	NA	ARG56:250327448	ARG56:250327448	NA	NA	NA	NA_NA	NA			NA	NA	NA	NA	NA	NA	NA	ARG56:250327448	ARG56:250327448	0.028708	0.081295	0.400796	0.138639	1e-05	0.001269	0.338723	1e-05	1e-05	0.010541	3	ARG56:250327448	-8.97964	-1.59296	-19.1327	-2.42938	4.17336	2.64532	-12.8322	-3.48239	-1.26297	-0.783472	1.02884	0.156718	2
ARG6	-	-	NA	ARG6:250327445	ARG6:250327445	NA	NA	NA	NA_NA	NA			NA	NA	NA	NA	NA	NA	NA	ARG6:250327445	ARG6:250327445	1e-05	0.077331	0.106627	0.177455	1e-05	0.000811	0.169772	0.257544	1e-05	0.210429	8	ARG6:250327445	8.49446	-0.0797694	-1.20148	-0.787419	1.00321	1.65297	-0.216678	-1.1231	-0.883429	-0.230627	-1.73662	-4.39174	7
B033TREECASSAVA	-	-	NA	B033TREECASSAVA	B033TREECASSAVA	NA	NA	NA	NA_NA	NA			NA	NA	NA	NA	NA	NA	NA	B033TREECASSAVA	B033TREECASSAVA	1e-05	0.245182	1e-05	0.0109	1e-05	0.494636	1e-05	0.095461	0.129733	0.024047	6	B033TREECASSAVA	-9.76726	-69.3169	1.63594	-8.07058	-27.9659	3.16805	-2.17834	0.0737758	0.392025	-0.381598	-2.61114	1.64079	3
B158	-	-	NA	B158:250380471	B158:250380471	NA	NA	NA	NA_NA	NA			NA	NA	NA	NA	NA	NA	NA	B158:250380471	B158:250380471	1e-05	1e-05	0.217802	0.608398	1e-05	1e-05	0.098444	0.075296	1e-05	1e-05	4	B158:250380471	1.06774	1.56836	-31.0187	-6.18723	4.54215	11.9865	-0.445228	1.67556	-4.24974	1.59783	-2.03142	2.0711	6
BGM-2133	BaiaNA-240	BaiaNA-240	CNPMF2133	BaiaNA240:250437484	BaiaNA240:250437484	Brazil	Pernambuco	Petrolina	Pernambuco_Petrolina	Pernambuco_Petrolina	-9.38173	-40.4969	375	Improved variety	2014	NA	White	White	White/Cream	Baiana240:250437484	Baiana240:250437484	1.2e-05	1e-05	0.001431	0.012117	1e-05	1e-05	0.146474	1e-05	0.719371	0.120554	9	Baiana240:250437484	-29.5099	8.07054	-1.61817	-2.56773	0.932173	-2.16333	-0.188701	1.34359	-1.1108	1.56992	3.9165	3.01673	5
Ac73	Baianinha	-	Baianinha:250437477	Baianinha:250437477	Baianinha:250437477	Brazil	Acre	Rio Branco	Acre_Rio Branco	Acre_Rio Branco	-9.97654	-67.8221	137	Landrace	2015	Bitter cassava	White	Light brown	Cream	Baianinha:250437477	Baianinha:250437477	1e-05	1e-05	0.262111	0.391623	1e-05	1.3e-05	0.135482	0.210722	1e-05	1e-05	4	Baianinha:250437477	8.74151	-2.18895	-24.128	-5.06838	3.70453	9.87468	1.7602	2.23349	-2.52894	1.22472	-1.73192	-0.620187	6
BGM-2124	98150-06	98150-06	CNPMF2124	BGM_2124	BGM_2124	Brazil	Bahia	Petrolina	Bahia_Petrolina	Pernambuco_Petrolina	-9.38173	-40.4969	375	Improved variety	2014	NA	NA	NA	NA	BGM_2124	BGM_2124	0.017579	0.364851	0.028564	0.010907	0.086932	1e-05	0.126727	0.018778	0.216508	0.129145	2	BGM_2124	-4.20508	3.14288	2.93468	-1.47643	-0.0548053	-2.25991	0.444818	-1.34908	2.68999	-1.06111	-7.14769	2.95895	1
BGM-0001	-	AIPIM BRAVO	BGM0001	BGM0001:250437179	BGM0001:250437179	Brazil	Bahia	Castro Alves	Bahia_Castro Alves	Bahia_Castro Alves	-12.7631	-39.4298	278	Landrace	1962	NA	White	Dark brown	White/Cream	BGM0001:250437179	BGM0001:250437179	1e-05	1e-05	1e-05	1e-05	0.030537	1e-05	0.160367	0.510263	0.298774	1e-05	8	BGM0001:250437179	15.5491	2.44194	-6.73738	-3.72858	0.894441	-2.48945	3.0847	2.40815	0.927573	2.05466	-0.543992	-3.25932	7
BGM-0017	-	HÍBRIDA	BGM0017	BGM0017:250494241	BGM0017:250494241	Brazil	NA	NA	NA_NA	NA			NA	Landrace	1967	NA	White	White	White/Cream	BGM0017:250494241	BGM0017:250494241	1e-05	1e-05	1e-05	0.99991	1e-05	1e-05	1e-05	1e-05	1e-05	1e-05	4	BGM0017:250494241	-2.31975	1.26784	-40.5091	-5.57292	5.80785	19.3226	2.61062	3.1132	-8.39588	1.4718	-3.54705	2.37504	6
BGM-0023	-	SUTINGA BRANCA	BGM0023	BGM0023:250437172	BGM0023:250437172	Brazil	Bahia	Cruz das Almas	Bahia_Cruz das Almas	Bahia_Cruz das Almas	-12.6736	-39.1017	220	Landrace	1969	NA	White	White	White/Cream	BGM0023:250437172	BGM0023:250437172	1e-05	1e-05	1e-05	0.025578	0.040703	1e-05	1e-05	0.263678	0.66998	1e-05	9	BGM0023:250437172	-6.86625	8.35567	-2.26616	-1.902	0.6082	-2.78833	-0.141708	2.28583	-1.13945	0.72407	2.83322	3.52452	5
BGM-0024	-	ALAGOANA	BGM0024	BGM0024:250437180	BGM0024:250437180	Brazil	Sergipe	Nossa Senhora das Dores	Sergipe_Nossa Senhora das Dores	Sergipe_Nossa Senhora das Dores	-10.4917	-37.1933	204	Landrace	1969	NA	White	Light brown	White/Cream	BGM0024:250437180	BGM0024:250437180	1e-05	1e-05	0.056807	0.034925	1e-05	1e-05	1e-05	0.502527	0.405681	1e-05	8	BGM0024:250437180	14.3904	3.08574	-6.20435	-2.14179	0.83967	-1.46881	1.65299	1.95123	0.307927	1.43778	-0.821458	-2.96126	7
BGM-0038	-	ITAPICURU DA SERRA	BGM0038	BGM0038:250494275	BGM0038:250494275	Brazil	Sergipe	Nossa Senhora das Dores	Sergipe_Nossa Senhora das Dores	Sergipe_Nossa Senhora das Dores	-10.4917	-37.1933	204	Landrace	1969	NA	NA	NA	NA	BGM0038:250494275	BGM0038:250494275	0.029648	0.068686	0.065842	0.005854	0.264255	1e-05	0.210185	0.025257	0.330252	1e-05	9	BGM0038:250494275	-10.4303	5.84569	-8.03267	-1.33949	0.578962	-3.27066	-0.711526	3.01737	-1.65524	-3.76548	0.52592	1.79056	5
BGM-0072	-	SALANGOR PRETA	BGM0072	BGM0072:250494243	BGM0072:250494243	Brazil	Bahia	Cruz das Almas	Bahia_Cruz das Almas	Bahia_Cruz das Almas	-12.6736	-39.1017	220	Landrace	1962	NA	NA	NA	NA	BGM0072:250494243	BGM0072:250494243	1e-05	1e-05	1e-05	0.016724	1e-05	1e-05	1e-05	0.00274	0.974381	0.006094	9	BGM0072:250494243	-28.6505	12.0038	-3.3034	-0.965562	0.752555	-2.89858	-0.756659	2.03782	0.333584	1.27348	4.18085	6.19351	5
BGM-0111	-	ATALAIA	BGM0111	BGM0111:250437181	BGM0111:250437181	Brazil	Bahia	Ubaitaba	Bahia_Ubaitaba	Bahia_Ubaitaba	-14.3125	-39.3233	68	Landrace	1971	NA	White	Dark brown	Yellow	BGM0111:250437181	BGM0111:250437181	0.873334	1e-05	0.110147	1e-05	1e-05	1.3e-05	0.016446	1e-05	1e-05	1e-05	1	BGM0111:250437181	5.95574	-3.42658	2.2574	-4.61581	2.1656	5.91172	3.65069	-6.12129	14.0855	-6.08312	7.09477	0.876445	8
BGM-0125	-	VARJÃO	BGM0125	BGM0125:250494283	BGM0125:250494283	Brazil	Bahia	Ubaitaba	Bahia_Ubaitaba	Bahia_Ubaitaba	-14.3125	-39.3233	68	Landrace	1972	NA	NA	NA	NA	BGM0125:250494283	BGM0125:250494283	1e-05	1e-05	1e-05	0.004401	0.045871	1e-05	1e-05	0.28058	0.669088	1e-05	9	BGM0125:250494283	-6.1258	7.77654	-2.01632	-1.75295	0.466282	-2.75942	0.646022	1.83002	-1.3451	0.933144	2.95463	3.16394	5
BGM-0140	-	GRAVETINHA	BGM0140	BGM0140:250437175	BGM0140:250437175	Brazil	Bahia	Ubaitaba	Bahia_Ubaitaba	Bahia_Ubaitaba	-14.3125	-39.3233	68	Landrace	1971	NA	White	Dark brown	White/Cream	BGM0140:250437175	BGM0140:250437175	0.242916	0.152843	1e-05	1e-05	0.186521	1e-05	0.059388	1e-05	0.358282	1e-05	9	BGM0140:250437175	-6.90879	5.93105	-0.159637	-2.17205	1.53054	-0.604483	0.313824	-1.80842	3.8881	-1.07237	2.76868	1.19511	5
BGM-0195	-	SÃO JOÃO	BGM0195	BGM0195:250437183	BGM0195:250437183	Brazil	Bahia	Valença	Bahia_Valença	Bahia_Valença	-13.3667	-39.0667	39	Landrace	1972	NA	White	Light brown	White/Cream	BGM0195:250437183	BGM0195:250437183	1e-05	1e-05	1.1e-05	1e-05	0.101587	1e-05	0.001166	0.488579	0.392011	0.016606	8	BGM0195:250437183	14.9535	4.12905	0.374816	-2.49496	0.466421	-2.68929	1.55062	1.72908	0.479104	1.79822	-0.606947	-4.2304	7
BGM-0202	-	BANHA DE GALINHA	BGM0202	BGM0202:250437176	BGM0202:250437176	Brazil	Bahia	Ilha dos Frades	Bahia_Ilha dos Frades	Bahia_Ilha dos Frades	-12.783	-38.65	10	Landrace	1971	NA	White	Dark brown	White/Cream	BGM0202:250437176	BGM0202:250437176	0.045465	0.018655	1e-05	1e-05	1e-05	1e-05	1.7e-05	0.935803	1e-05	1e-05	8	BGM0202:250437176	49.5202	-4.72728	8.1941	-1.68496	0.714761	-2.88699	3.17986	0.428882	0.683996	0.466869	-2.29753	-4.36269	7
BGM-0205	-	CASCO GROSSO	BGM0205	BGM0205:250437184	BGM0205:250437184	Brazil	Bahia	Castro Alves	Bahia_Castro Alves	Bahia_Castro Alves	-12.7631	-39.4298	278	Landrace	1969	NA	White	Dark brown	Yellow	BGM0205:250437184	BGM0205:250437184	1e-05	1e-05	1e-05	1e-05	0.024918	1e-05	0.081251	1e-05	0.893761	1e-05	9	BGM0205:250437184	-29.9079	9.54013	-8.00188	-2.45326	-0.149235	-2.87813	-0.0970813	2.13291	-1.1536	1.61369	3.52481	4.76899	5
BGM-0221	-	PUSSI I	BGM0221	BGM0221:250494251	BGM0221:250494251	Brazil	NA	NA	NA_NA	NA			NA	Landrace	1972	NA	White	White	White/Cream	BGM0221:250494251	BGM0221:250494251	1e-05	1e-05	1e-05	1e-05	0.050034	1e-05	1e-05	0.285686	0.66421	1e-05	9	BGM0221:250494251	-5.43383	7.90816	-1.68292	-1.82542	0.557925	-2.80459	0.312335	1.50633	-1.1738	0.712766	3.28386	3.39793	5
BGM-0252	Aipim Manteiga	Aipim Manteiga	BGM0252	BGM0252:250581762	BGM0252:250581762	Brazil	Bahia	Dom Macedo Costa	Bahia_Dom Macedo Costa	Bahia_Dom Macedo Costa	-12.9338	-39.1462	192	Landrace	1972	NA	NA	NA	NA	BGM0252:250581762	BGM0252:250581762	1e-05	1e-05	1e-05	1e-05	1e-05	1e-05	1e-05	0.99991	1e-05	1e-05	8	BGM0252:250581762	52.9516	-4.81432	7.74059	-2.62127	0.84065	-1.94311	2.08449	1.80502	0.107693	1.80753	-0.75698	-3.74089	7
BGM-0265	-	PANGUÁ	BGM0265	BGM0265:250494244	BGM0265:250494244	Brazil	Bahia	Santa Terezinha	Bahia_Santa Terezinha	Bahia_Santa Terezinha	-12.7667	-39.5167	227	Landrace	1969	NA	NA	NA	NA	BGM0265:250494244	BGM0265:250494244	1e-05	1e-05	1e-05	1e-05	0.044225	1e-05	1e-05	0.282102	0.673603	1e-05	9	BGM0265:250494244	-6.06634	7.65384	-1.97601	-1.84207	0.395097	-2.67411	0.172253	2.12372	-1.03043	1.01302	2.9324	3.56709	5
BGM-0267	-	IAC-24/2	BGM0267	BGM0267:250437177	BGM0267:250437177	Brazil	São Paulo	Campinas	São Paulo_Campinas	São Paulo_Campinas	-22.9071	-47.0632	854	Improved variety	1972	NA	Yellow	White	White/Cream	BGM0267:250437177	BGM0267:250437177	1e-05	0.006448	1e-05	0.220764	1e-05	1e-05	0.281028	1e-05	1e-05	0.491701	10	BGM0267:250437177	-12.8138	6.21542	4.54426	4.09179	-0.684974	-1.57234	2.96537	-5.06454	-2.53135	0.645717	1.41707	-0.0429717	4
BGM-0290	CNPMF290	CMC-57	BGM0290	BGM0290:250581760	BGM0290:250581760	Colombia	ValledelCauca	NA	ValledelCauca_NA	Colombia_Cali	915	3.4333	-77.5	Improved variety	1976	NA	NA	NA	NA	BGM0290:250581760	BGM0290:250581760	1e-05	1e-05	0.307609	0.110708	0.007529	1e-05	0.507825	1e-05	0.039704	0.026585	7	BGM0290:250581760	-15.8783	4.10644	-16.7635	-2.99023	2.26764	0.023336	-8.09419	-2.73674	-1.07602	0.884944	1.63176	-1.17529	2
BGM-0314	-	CM-367/1	BGM0314	BGM0314:250437185	BGM0314:250437185	Colombia	ValledelCauca	Cali	ValledelCauca_Cali	Colombia_Cali	915	3.4333	-77.5	Improved variety	1976	NA	Cream	Dark brown	White/Cream	BGM0314:250437185	BGM0314:250437185	1e-05	1.4e-05	1e-05	1e-05	0.158767	1e-05	0.13638	0.151212	0.551694	0.001892	9	BGM0314:250437185	-11.1734	8.83803	-4.82648	-1.39591	0.553741	-3.49909	0.806099	2.29517	-0.75815	1.45403	2.84665	3.36157	5
BGM-0315	-	CM-425/7	BGM0315	BGM0315:250437178	BGM0315:250437178	Colombia	ValledelCauca	Cali	ValledelCauca_Cali	Colombia_Cali	915	3.4333	-77.5	Improved variety	1976	NA	White	White	White/Cream	BGM0315:250437178	BGM0315:250437178	1e-05	1e-05	0.580343	1e-05	1e-05	1e-05	0.419576	1e-05	1e-05	1e-05	3	BGM0315:250437178	-11.4468	1.54156	-25.0851	-2.94794	2.67109	0.282853	-10.335	-2.90418	-0.346383	0.513635	0.562979	-1.1951	2
BGM-0368	-	SERRA GRANDE	BGM0368	BGM0368:250437186	BGM0368:250437186	Brazil	Ceará	Paraipaba	Ceará_Paraipaba	Ceará_Paraipaba	-3.43799	-39.1479	22	Landrace	1977	NA	White	Dark brown	Light pink	BGM0368:250437186	BGM0368:250437186	1e-05	0.804463	0.076267	0.002467	0.024681	1e-05	0.045172	0.046909	1e-05	1e-05	2	BGM0368:250437186	15.32	-1.44837	2.64307	-2.68162	0.96038	-1.85997	1.88001	1.36151	0.185465	2.0557	-0.47023	-3.51118	7
BGM-0374	-	VERDINHA	BGM0374	BGM0374:250581772	BGM0374:250581772	Brazil	NA	NA	NA_NA	NA			NA	Landrace	1977	NA	White	Dark brown	White/Cream	BGM0374:250581772	BGM0374:250581772	1e-05	0.460497	1e-05	1e-05	1e-05	1e-05	0.452548	0.086885	1e-05	1e-05	2	BGM0374:250581772	4.26729	2.38716	-6.35899	-2.48828	0.715316	-2.31741	1.94519	2.29352	0.403843	2.72196	-0.771833	-2.94477	7
BGM-0424	-	PEREIRINHA	BGM0424	BGM0424:250437187	BGM0424:250437187	Brazil	NA	NA	NA_NA	NA			NA	Landrace	1977	NA	Yellow	Yellow	White/Cream	BGM0424:250437187	BGM0424:250437187	0.005041	0.378561	1e-05	0.129743	0.022289	1e-05	0.087615	1e-05	0.022798	0.353924	2	BGM0424:250437187	-5.18287	2.33873	9.68809	3.36634	-0.760739	-0.270657	0.88854	-2.04817	0.880029	1.08911	-4.64809	1.1106	1
BGM-0450	-	MUCURI I	BGM0450	BGM0450:250581765	BGM0450:250581765	Brazil	NA	NA	NA_NA	NA			NA	Landrace	1977	NA	NA	NA	NA	BGM0450:250581765	BGM0450:250581765	1e-05	0.103051	0.00958	1e-05	1e-05	1e-05	1e-05	0.023375	0.007952	0.855991	10	BGM0450:250581765	-12.6082	3.40261	26.837	14.3996	-1.62713	2.52954	-2.27437	4.49487	2.20612	0.0339228	-0.568962	-1.29765	9
BGM-0476	-	VERMELHINHA I	BGM0476	BGM0476:250437868	BGM0476:250437868	Brazil	NA	NA	NA_NA	NA			NA	Landrace	1977	NA	White	NA	White/Cream	BGM0476:250437868	BGM0476:250437868	1e-05	1e-05	1e-05	1e-05	0.01634	1e-05	0.471825	0.511765	1e-05	1e-05	8	BGM0476:250437868	18.2595	2.91681	-8.99295	-2.72094	0.812466	-2.36955	1.82399	2.07214	0.540327	1.63235	-0.252112	-3.27676	7
BGM-0584	-	RIQUEZA II	BGM0584	BGM0584:250494245	BGM0584:250494245	Brazil	Minas Gerais	Sete Lagoas	Minas Gerais_Sete Lagoas	Minas Gerais_Sete Lagoas	-19.4658	-44.2467	761	Landrace	1978	NA	NA	NA	NA	BGM0584:250494245	BGM0584:250494245	1e-05	1e-05	0.294624	0.114421	0.106529	1e-05	0.451335	1e-05	0.03304	1e-05	7	BGM0584:250494245	-16.1637	4.25341	-19.6743	-2.4298	2.54797	1.20062	-10.3341	-1.87049	-0.791086	0.105441	0.858916	-0.399037	2
BGM-0597	-	GEMA DE OVO R-12	BGM0597	BGM0597:250437196	BGM0597:250437196	Brazil	Rio Grande do Sul	São Sebastião do Caí	Rio Grande do Sul_São Sebastião do Caí	Rio Grande do Sul_São Sebastião do Caí	-29.5912	-51.3779	20	Landrace	1978	NA	Yellow	Dark brown	Yellow	BGM0597:250437196	BGM0597:250437196	1e-05	0.039983	1e-05	1e-05	1e-05	1e-05	1e-05	0.014	1e-05	0.945947	10	BGM0597:250437196	-12.7299	2.83685	31.6041	8.28965	-2.05649	-0.370976	2.94705	-7.78359	-4.17657	0.128974	1.1447	-0.278907	4
BGM-0604	-	DO CEU I	BGM0604	BGM0604:250437189	BGM0604:250437189	Brazil	Ceará	Pentecoste	Ceará_Pentecoste	Ceará_Pentecoste	-3.79278	-39.2703	45	Landrace	1980	NA	White	Dark brown	White/Cream	BGM0604:250437189	BGM0604:250437189	0.002952	1e-05	0.000745	1e-05	1e-05	1e-05	1e-05	1e-05	0.952567	0.043676	9	BGM0604:250437189	-30.2821	6.85562	0.115976	-1.29208	0.502658	-2.71915	0.614123	2.29476	-0.911701	1.22591	3.36815	3.80178	5
BGM-0609	-	HELENA I	BGM0609	BGM0609:250437197	BGM0609:250437197	Brazil	Ceará	Barbalha	Ceará_Barbalha	Ceará_Barbalha	-7.31111	-39.3042	414	Landrace	1980	NA	White	Light brown	White/Cream	BGM0609:250437197	BGM0609:250437197	1e-05	1e-05	1e-05	0.013432	0.044957	1e-05	0.315775	0.497467	0.128319	1e-05	8	BGM0609:250437197	17.0596	2.2221	-8.6516	-2.773	0.954484	-2.23421	2.84435	0.908146	0.0739365	2.08264	0.0822616	-3.40633	7
BGM-0611	-	CURIMENZINHA	BGM0611	BGM0611:250437190	BGM0611:250437190	Brazil	Ceará	Pentecoste	Ceará_Pentecoste	Ceará_Pentecoste	-3.79278	-39.2703	45	Landrace	1980	NA	White	Dark brown	White/Cream	BGM0611:250437190	BGM0611:250437190	1e-05	0.006201	1e-05	1e-05	1e-05	1e-05	1e-05	1e-05	0.825015	0.168714	9	BGM0611:250437190	-28.6053	9.61512	5.05179	-1.6165	0.563354	-2.76903	0.716174	1.95332	-0.987979	0.944691	3.17796	4.31764	5
BGM-0649	-	MACAXEIRA PRETA I	BGM0649	BGM0649:250437198	BGM0649:250437198	Brazil	Ceará	NA	Ceará_NA	NA			NA	Landrace	1981	NA	White	Dark brown	White/Cream	BGM0649:250437198	BGM0649:250437198	1e-05	1e-05	1e-05	1e-05	0.005248	1e-05	0.117795	1e-05	0.876888	1e-05	9	BGM0649:250437198	-30.8926	12.1455	-6.83476	-1.43466	0.746797	-2.89663	-0.00240059	1.81573	-1.05017	0.870887	3.32119	4.11987	5
BGM-0652	-	BUGÍ I	BGM0652	BGM0652:250437861	BGM0652:250437861	Brazil	NA	NA	NA_NA	NA			NA	Landrace	1981	NA	White	Dark brown	White/Cream	BGM0652:250437861	BGM0652:250437861	0.063319	1e-05	1e-05	1e-05	1e-05	1e-05	1e-05	0.223014	0.641451	0.072155	9	BGM0652:250437861	-7.18932	5.43213	2.98163	-2.21872	0.07861	-2.13893	0.174242	0.371445	-0.328848	0.399059	2.82617	2.17898	5
BGM-0699	-	BRANQUINHA IV	BGM0699	BGM0699:250437199	BGM0699:250437199	Brazil	Maranhão	Codó	Maranhão_Codó	Maranhão_Codó	-4.45528	-43.8856	47	Landrace	1981	NA	Cream	White	White/Cream	BGM0699:250437199	BGM0699:250437199	1e-05	1e-05	0.005212	1e-05	0.005953	1.2e-05	1e-05	1e-05	0.23178	0.756994	10	BGM0699:250437199	-23.6775	4.89415	21.4755	14.203	-1.8715	3.05907	-1.77685	3.72315	1.55119	-0.214388	-0.0735866	-0.338825	9
BGM-0780(B)	-	-	CNPMF78(B)	BGM0780_B_:250437192	BGM0780_B_:250437192	NA	NA	NA	NA_NA	NA			NA	NA	NA	NA	Cream	White	Light pink	BGM0780_B_:250437192	BGM0780_B_:250437192	1e-05	1e-05	1e-05	1e-05	1e-05	1e-05	1e-05	1e-05	0.189584	0.810336	10	BGM0780_B_:250437192	-24.1342	7.9762	25.4684	15.3542	-2.03708	2.82928	-2.09766	4.80567	2.42819	-0.54586	-0.0970293	-0.883453	9
BGM-0780(E)	-	-	CNPMF78(E)	BGM0780_E_:250437200	BGM0780_E_:250437200	NA	NA	NA	NA_NA	NA			NA	NA	NA	NA	White	Dark brown	White/Cream	BGM0780_E_:250437200	BGM0780_E_:250437200	1e-05	0.452148	1e-05	0.015057	0.124952	1e-05	0.013058	0.074085	0.320661	1e-05	2	BGM0780_E_:250437200	2.87023	4.09431	0.740418	-2.2387	1.35733	-0.885461	1.13139	1.71331	-0.422009	2.0315	0.147704	-2.09156	7
BGM-0830	-	ESCONDIDA II	BGM0830	BGM0830:250437193	BGM0830:250437193	Brazil	Sergipe	Itaporanga D'agua	Sergipe_Itaporanga D'agua	Sergipe_Itaporanga D'ajuda	-10.9833	-37.3	9	Landrace	1981	NA	White	White	Light pink	BGM0830:250437193	BGM0830:250437193	1e-05	1e-05	0.697567	1e-05	0.012711	1e-05	0.289652	1e-05	1e-05	1e-05	3	BGM0830:250437193	-13.052	0.186238	-23.1149	-2.81003	3.15122	0.512743	-11.1103	-3.49733	-0.367782	-0.0503697	0.248654	-1.68592	2
BGM-0834	-	ROXINHA VI	BGM0834	BGM0834:250437194	BGM0834:250437194	Brazil	Sergipe	Lagarto	Sergipe_Lagarto	Sergipe_Lagarto	-10.9172	-37.65	183	Landrace	1981	NA	White	Dark brown	Yellow	BGM0834:250437194	BGM0834:250437194	1e-05	1e-05	1e-05	1e-05	1e-05	1e-05	1e-05	0.536168	0.463752	1e-05	8	BGM0834:250437194	15.9808	1.66265	-2.13949	-2.24318	0.321823	-2.72842	1.00131	2.98771	-0.555325	2.83159	0.994968	-2.10708	7
BGM-0854	-	JALE ROXO	BGM0854	BGM0854:250437202	BGM0854:250437202	Brazil	Bahia	Itapicuru	Bahia_Itapicuru	Bahia_Itapicuru	-11.2052	-38.19	155	Landrace	1981	NA	White	Light brown	White/Cream	BGM0854:250437202	BGM0854:250437202	1e-05	0.496704	0.034324	1e-05	1e-05	1e-05	0.277749	0.037265	0.153906	1e-05	2	BGM0854:250437202	0.0266455	2.38083	0.473165	-1.48029	0.870807	-1.2684	1.427	1.41361	0.0568976	1.37392	-0.247961	-3.16197	7
BGM-0869	-	LAGOÃO	BGM0869	BGM0869:250437203	BGM0869:250437203	Brazil	Bahia	Santa Barbara	Bahia_Santa Barbara	Bahia_Santa Barbara	-11.95	-38.9667	293	Landrace	1982	NA	White	Dark brown	White/Cream	BGM0869:250437203	BGM0869:250437203	0.048922	0.144361	1e-05	1e-05	1e-05	1e-05	1e-05	0.358642	1e-05	0.448015	10	BGM0869:250437203	15.5756	-0.10719	18.5289	-0.124307	-0.878494	-2.3617	1.2324	-2.04772	1.98536	-0.54911	-6.92777	3.1542	1
BGM-0880	-	VERMELHÃO	BGM0880	BGM0880:250494253	BGM0880:250494253	Brazil	Amapá	Macapá	Amapá_Macapá	Amapá_Macapá	0.035574	-51.0664	16	Landrace	1982	NA	NA	NA	NA	BGM0880:250494253	BGM0880:250494253	1e-05	1e-05	1e-05	1e-05	1e-05	1e-05	1e-05	0.269199	0.730721	1e-05	9	BGM0880:250494253	-7.67069	8.12568	-1.02144	-0.229183	0.786244	-2.85298	0.600769	2.3226	-0.834554	0.287893	3.28054	4.43869	5
BGM-0884	-	CM-507-37	BGM0884	BGM0884:250437211	BGM0884:250437211	Colombia	ValledelCauca	Cali	ValledelCauca_Cali	Colombia_Cali	915	3.4333	-77.5	Improved variety	1982	NA	Cream	Dark brown	White/Cream	BGM0884:250437211	BGM0884:250437211	0.032305	0.403617	1e-05	1e-05	1e-05	1e-05	1e-05	0.260893	1e-05	0.303125	2	BGM0884:250437211	16.5401	-1.6441	17.1595	-1.92716	-0.0481996	-2.53394	1.72783	-2.32257	2.24849	-0.893908	-6.19435	2.29476	1
BGM-0891	-	CM-430-37	BGM0891	BGM0891:250437869	BGM0891:250437869	Colombia	ValledelCauca	Cali	ValledelCauca_Cali	Colombia_Cali	915	3.4333	-77.5	Improved variety	1982	NA	White	Dark brown	White/Cream	BGM0891:250437869	BGM0891:250437869	0.006995	0.051682	1e-05	0.003096	0.04435	1e-05	0.071845	0.443115	0.378887	1e-05	8	BGM0891:250437869	11.6794	1.76064	1.95543	-1.61328	0.430427	-1.54923	0.610549	1.0976	-0.722624	1.63103	1.57922	-0.438201	7
BGM-0913	-	BOLIVIANA	BGM0913	BGM0913:250437212	BGM0913:250437212	Brazil	Acre	NA	Acre_NA	NA			NA	Landrace	1987	NA	White	Dark brown	White/Cream	BGM0913:250437212	BGM0913:250437212	1e-05	0.459359	1e-05	1e-05	0.041124	1e-05	1.2e-05	0.380848	0.118607	1e-05	2	BGM0913:250437212	24.8092	0.437726	4.29851	-2.57667	1.59146	-3.09673	3.20043	2.14235	-0.406657	1.27074	-0.710475	-2.34434	7
BGM-0914	-	CASTANHA	BGM0914	BGM0914:250437205	BGM0914:250437205	Brazil	Pará	Curralinho	Pará_Curralinho	Pará_Curralinho	-1.8	-49.7833	15	Landrace	1987	NA	Yellow	Dark brown	Yellow	BGM0914:250437205	BGM0914:250437205	1e-05	0.008711	1e-05	1e-05	0.029388	1e-05	0.011015	1e-05	0.060841	0.889995	10	BGM0914:250437205	-18.3526	5.30837	25.4162	14.3637	-1.83697	2.84322	-2.53612	4.67432	2.04518	-0.573349	-0.247427	-0.942984	9
BGM-0915	-	IMITAÇÃO	BGM0915	BGM0915:250437213	BGM0915:250437213	Brazil	Paraíba	NA	Paraíba_NA	NA			NA	Landrace	1987	NA	White	Dark brown	White/Cream	BGM0915:250437213	BGM0915:250437213	1e-05	1e-05	1e-05	1e-05	0.351862	1e-05	1e-05	1e-05	0.648058	1e-05	9	BGM0915:250437213	-29.7173	11.6816	-5.07146	-1.85729	0.796516	-2.75522	0.0987681	1.87204	-1.4749	0.75721	3.63803	3.99197	5
BGM-0917	-	PECUI	BGM0917	BGM0917:250437206	BGM0917:250437206	Brazil	Pará	Belém	Pará_Belém	Pará_Belém	-1.45	-48.5	10	Landrace	1987	NA	White	Dark brown	Yellow	BGM0917:250437206	BGM0917:250437206	1e-05	1e-05	1e-05	1e-05	0.355705	1e-05	1e-05	1e-05	0.644215	1e-05	9	BGM0917:250437206	-29.788	11.6464	-5.15138	-1.49891	0.579483	-2.81366	-0.088171	2.03095	-1.1582	0.508148	3.17912	3.95613	5
BGM-0918	-	MAMELUCA BRANCA	BGM0918	BGM0918:250437214	BGM0918:250437214	Brazil	Pará	Cametá	Pará_Cametá	Pará_Cametá	-2.24295	-49.4979	3	Landrace	1987	NA	Yellow	Yellow	White/Cream	BGM0918:250437214	BGM0918:250437214	1e-05	0.016907	1e-05	1e-05	0.012069	1e-05	1e-05	1e-05	0.05594	0.915025	10	BGM0918:250437214	-21.2207	6.36059	25.6816	14.1538	-2.28987	1.85208	-2.36794	2.90338	1.27743	0.281869	-0.27964	-0.0912555	9
BGM-0919	-	UAPICHUNA I	BGM0919	BGM0919:250437207	BGM0919:250437207	Brazil	AmazoNAs	NA	AmazoNAs_NA	NA			NA	Landrace	1987	NA	Yellow	Dark brown	Yellow	BGM0919:250437207	BGM0919:250437207	1e-05	0.007338	1e-05	1e-05	1e-05	1e-05	1e-05	0.031029	1e-05	0.961564	10	BGM0919:250437207	-10.4753	2.72868	32.5748	8.16063	-1.78828	-0.877114	3.88213	-9.15795	-4.2237	0.743197	0.871399	-0.0948318	4
BGM-0920	-	INHAMBU ROXO I	BGM0920	BGM0920:250437215	BGM0920:250437215	Brazil	AmazoNAs	NA	AmazoNAs_NA	NA			NA	Landrace	1987	NA	Yellow	Dark brown	Yellow	BGM0920:250437215	BGM0920:250437215	0.007173	0.004436	1e-05	1e-05	1e-05	1.1e-05	1e-05	0.023975	1e-05	0.964355	10	BGM0920:250437215	-10.4907	2.67483	32.5827	8.43756	-1.74231	-0.777765	3.79205	-8.66348	-4.33499	0.391097	1.11277	-0.512407	4
BGM-0922	-	DO SUL	BGM0922	BGM0922:250437208	BGM0922:250437208	Brazil	Bahia	nazaré	Bahia_nazaré	Bahia_nazaré	-13.0346	-39.0063	62	Landrace	1983	NA	White	Dark brown	White/Cream	BGM0922:250437208	BGM0922:250437208	1e-05	0.457998	1e-05	1e-05	0.03796	1e-05	1e-05	0.387091	0.116891	1e-05	2	BGM0922:250437208	25.0131	0.654076	4.93439	-2.30995	1.66779	-3.00311	3.01398	1.96489	-0.605412	1.56179	-0.719167	-2.09609	7
BGM-0924	-	APARECIDA I	BGM0924	BGM0924:250437216	BGM0924:250437216	Brazil	Bahia	Irara	Bahia_Irara	Bahia_Irara	-12.05	-38.7667	283	Landrace	1983	NA	White	Light brown	White/Cream	BGM0924:250437216	BGM0924:250437216	1e-05	1e-05	1e-05	1e-05	0.008876	1e-05	1e-05	0.535293	0.455761	1e-05	8	BGM0924:250437216	15.1066	4.52191	-1.86915	-2.76708	0.972196	-2.02621	2.03046	1.58881	0.0423849	2.28732	-0.410063	-2.98649	7
BGM-0925	-	NAGIB I	BGM0925	BGM0925:250437209	BGM0925:250437209	Brazil	Distrito Federal	Brasília	Distrito Federal_Brasília	Distrito Federal_Brasília	-15.7934	-47.8823	1089	Improved variety	1987	NA	White	NA	White/Cream	BGM0925:250437209	BGM0925:250437209	0.017765	0.003616	0.137787	0.01293	1e-05	0.079146	0.021967	1e-05	0.309716	0.417053	10	BGM0925:250437209	-22.1907	-5.90901	7.08597	12.9601	-1.9234	2.98515	-2.65634	3.60439	1.45513	0.786219	0.294077	-1.19945	9
BGM-0927	-	NAGIB III	BGM0927	BGM0927:250437217	BGM0927:250437217	Brazil	Distrito Federal	Brasília	Distrito Federal_Brasília	Distrito Federal_Brasília	-15.7934	-47.8823	1089	Improved variety	1987	NA	White	Light brown	Yellow	BGM0927:250437217	BGM0927:250437217	0.013967	1e-05	0.420959	0.110207	0.047929	1e-05	0.307865	0.003503	0.088353	0.007197	3	BGM0927:250437217	-12.9576	2.77521	-17.6609	-1.86926	2.54568	0.813052	-8.91846	-2.05799	-0.226645	-0.416014	1.19822	-0.605565	2
BGM-0928	-	NAGIB IV	BGM0928	BGM0928:250437210	BGM0928:250437210	Brazil	Distrito Federal	Brasília	Distrito Federal_Brasília	Distrito Federal_Brasília	-15.7934	-47.8823	1089	Improved variety	1987	NA	NA	NA	NA	BGM0928:250437210	BGM0928:250437210	1e-05	1e-05	0.171551	0.132113	1e-05	1e-05	0.116121	0.580155	1e-05	1e-05	8	BGM0928:250437210	31.0587	-1.17808	-14.8878	-2.59844	0.826422	-1.75377	2.15637	1.70985	0.165507	1.88301	-0.128525	-3.80261	7
BGM-0929	-	NAGIB V	BGM0929	BGM0929:250437218	BGM0929:250437218	Brazil	Distrito Federal	Brasília	Distrito Federal_Brasília	Distrito Federal_Brasília	-15.7934	-47.8823	1089	Improved variety	1987	NA	White	Light brown	Yellow	BGM0929:250437218	BGM0929:250437218	0.013052	1e-05	0.420426	0.103291	0.047216	1e-05	0.309674	0.007152	0.098953	0.000216	3	BGM0929:250437218	-13.0124	3.31692	-17.507	-1.89945	2.5514	0.677347	-8.60502	-2.23406	-0.0609474	-0.12663	1.47282	-0.575003	2
BGM-0930	-	SRT-1310 (PIONEIRA)	BGM0930	BGM0930:250437219	BGM0930:250437219	Brazil	Paraná	NA	Paraná_NA	NA			NA	Landrace	1986	NA	Cream	Dark brown	Yellow	BGM0930:250437219	BGM0930:250437219	1e-05	1e-05	0.166551	0.129702	1e-05	1.1e-05	0.117852	0.585835	1e-05	1e-05	8	BGM0930:250437219	31.3731	-1.1682	-14.5322	-2.7261	0.861891	-1.66855	1.71994	1.53619	0.316664	2.21488	-0.394378	-3.71765	7
BGM-0931	-	IAC-576/70	BGM0931	BGM0931:250437227	BGM0931:250437227	Brazil	São Paulo	Campinas	São Paulo_Campinas	São Paulo_Campinas	-22.9071	-47.0632	854	Improved variety	1987	NA	White	NA	White/Cream	BGM0931:250437227	BGM0931:250437227	1e-05	0.049785	0.020625	1e-05	0.096338	1e-05	0.072927	1e-05	0.402545	0.357741	9	BGM0931:250437227	-18.8246	6.407	6.87877	4.1605	-0.825375	-1.18825	-1.4988	3.75766	0.543527	-0.57269	1.26668	1.38286	5
BGM-0932	-	AIPIM PRECOCE	BGM0932	BGM0932	BGM0932	Brazil	Alagoas	São Miguel dos Campos	Alagoas_São Miguel dos Campos	Alagoas_São Miguel dos Campos	-9.78111	-36.0936	12	Landrace	1987	NA	White	Dark brown	White/Cream	BGM0932	BGM0932	1e-05	1e-05	1e-05	1e-05	1e-05	1e-05	1e-05	1e-05	0.99991	1e-05	9	BGM0932	-30.3546	8.27885	-4.54357	-1.74332	0.608587	-2.88932	0.158029	2.19752	-1.21632	0.625512	3.2121	4.33948	5
BGM-0934	-	MARIA MOLE	BGM0934	BGM0934:250437228	BGM0934:250437228	Brazil	Bahia	Barreiras	Bahia_Barreiras	Bahia_Barreiras	-12.1528	-44.99	452	Landrace	1987	NA	White	Dark brown	White/Cream	BGM0934:250437228	BGM0934:250437228	1e-05	1e-05	1e-05	1e-05	1e-05	1e-05	1e-05	1e-05	0.99991	1e-05	9	BGM0934:250437228	-30.4893	8.49546	-4.61513	-1.83234	0.675833	-2.79395	0.0982351	1.81484	-1.23962	0.754142	3.1941	4.28181	5
BGM-0935	-	LISANDRO	BGM0935	BGM0935:250437221	BGM0935:250437221	Brazil	Bahia	Maracas	Bahia_Maracas	Bahia_Maracás	-13.4411	-40.4308	964	Landrace	1987	NA	White	Dark brown	Light pink	BGM0935:250437221	BGM0935:250437221	0.129678	1e-05	1e-05	1e-05	1e-05	1e-05	0.015002	0.43142	0.31412	0.109729	8	BGM0935:250437221	15.8726	1.4236	7.64045	-2.16531	0.550105	-2.19897	1.45798	1.45091	0.230752	1.78803	-0.164525	-2.52481	7
BGM-0936	-	BROMADEIRA ou LAZAN	BGM0936	BGM0936:250437229	BGM0936:250437229	Brazil	Bahia	Vitória da Conquista	Bahia_Vitória da Conquista	Bahia_Vitória da Conquista	-14.8661	-40.8394	923	Landrace	1987	NA	Yellow	Yellow	Yellow	BGM0936:250437229	BGM0936:250437229	1e-05	1e-05	1e-05	1e-05	1e-05	1e-05	1e-05	1e-05	1e-05	0.99991	10	BGM0936:250437229	-17.548	4.51841	31.1635	7.91487	-1.68816	-0.310827	3.99798	-8.75299	-3.81588	0.294266	1.46022	-0.290557	4
BGM-0937	-	SERGIPE	BGM0937	BGM0937:250437222	BGM0937:250437222	Brazil	Bahia	Vitória da Conquista	Bahia_Vitória da Conquista	Bahia_Vitória da Conquista	-14.8661	-40.8394	923	Landrace	1987	NA	White	Dark brown	White/Cream	BGM0937:250437222	BGM0937:250437222	1e-05	1e-05	1e-05	1e-05	0.010699	1e-05	1e-05	0.00596	0.983271	1e-05	9	BGM0937:250437222	-26.5256	11.3208	-4.35011	-0.908848	0.816999	-2.88774	1.56586	3.28637	-0.967339	1.54193	3.40732	3.09668	5
BGM-0940	-	MUXUANGA (IM-006)	BGM0940	BGM0940:250437230	BGM0940:250437230	Brazil	Pará	Bragança	Pará_Bragança	Pará_Bragança	-1.05361	-46.7656	19	Landrace	1987	NA	Cream	Dark brown	Yellow	BGM0940:250437230	BGM0940:250437230	1e-05	0.016509	1e-05	0.222001	1e-05	1e-05	0.274983	1e-05	1e-05	0.486446	10	BGM0940:250437230	-12.5934	6.07651	4.79085	4.1118	-0.940955	-1.63809	3.11094	-5.00726	-2.29546	0.8757	1.14454	0.132539	4
BGM-0941	-	PAUMARI I (IM-025)	BGM0941	BGM0941:250437223	BGM0941:250437223	Brazil	Amazonas	Tapauá	Amazonas_Tapauá	Amazonas_Tapauá	-5.6167	-63.1833	54	Landrace	1987	NA	Yellow	Light brown	Yellow	BGM0941:250437223	BGM0941:250437223	1e-05	0.004933	1e-05	1e-05	0.012872	1e-05	1e-05	0.016257	1e-05	0.965878	10	BGM0941:250437223	-13.5463	2.99702	30.2671	9.32759	-1.76425	-0.193734	4.54136	-10.5991	-5.38471	0.388161	1.78975	-0.305677	4
BGM-0942	-	PAUMARI II (IM-036)	BGM0942	BGM0942:250437231	BGM0942:250437231	Brazil	Amazonas	Tapauá	Amazonas_Tapauá	Amazonas_Tapauá	-5.6167	-63.1833	54	Landrace	1987	NA	Yellow	Dark brown	Yellow	BGM0942:250437231	BGM0942:250437231	1e-05	0.014747	1e-05	1e-05	0.008753	1e-05	1e-05	0.014322	1e-05	0.962118	10	BGM0942:250437231	-13.3661	2.54556	30.7872	9.58088	-1.94865	-0.324822	4.2122	-10.2558	-5.28078	0.177822	1.62594	-0.289225	4
BGM-0943	-	PAUMARI III (IM-043)	BGM0943	BGM0943:250437224	BGM0943:250437224	Brazil	AmazoNAs	NA	AmazoNAs_NA	NA			NA	Landrace	1987	NA	Cream	Dark brown	Yellow	BGM0943:250437224	BGM0943:250437224	1e-05	0.113987	1e-05	1e-05	1e-05	1e-05	1e-05	0.029146	1e-05	0.856797	10	BGM0943:250437224	-9.39839	1.83883	30.7793	8.54113	-1.5675	-0.469748	4.48614	-9.41874	-5.05609	1.18863	0.512234	-0.591917	4
BGM-0944	-	BATATINHA II (IM-065)	BGM0944	BGM0944:250437232	BGM0944:250437232	Brazil	Amazonas	Itacoatiara	Amazonas_Itacoatiara	Amazonas_Itacoatiara	-3.1431	-58.4442	26	Landrace	1987	NA	Yellow	Dark brown	Purple	BGM0944:250437232	BGM0944:250437232	1e-05	0.017979	1e-05	1e-05	1e-05	1e-05	1e-05	0.020807	1e-05	0.961144	10	BGM0944:250437232	-13.3796	4.20698	30.2865	9.38862	-2.15299	-0.720917	3.50536	-10.4151	-5.15278	0.333399	0.76675	-0.150954	4
BGM-0945	-	AZULONA MACAXEIRA(IM-068)	BGM0945	BGM0945:250437225	BGM0945:250437225	Brazil	Amazonas	Manacapuru	Amazonas_Manacapuru	Amazonas_Manacapuru	-3.29972	-60.6206	60	Landrace	1987	NA	Yellow	Dark brown	Yellow	BGM0945:250437225	BGM0945:250437225	1e-05	0.040867	1e-05	1e-05	1e-05	1e-05	1e-05	0.010924	1e-05	0.948139	10	BGM0945:250437225	-11.8425	2.8581	30.9292	8.04254	-0.997773	-0.938061	4.73793	-8.30196	-5.61621	0.183041	1.44544	-0.199315	4
BGM-0946	-	JAU (IM-087)	BGM0946	BGM0946:250437233	BGM0946:250437233	Brazil	Amazonas	Novo Airao	Amazonas_Novo Airao	Amazonas_Novo Airao	-1.9839	-61.7851	45	Landrace	1987	NA	Yellow	Dark brown	Yellow	BGM0946:250437233	BGM0946:250437233	1e-05	0.018443	1e-05	1e-05	1e-05	1e-05	1e-05	0.025235	1e-05	0.956252	10	BGM0946:250437233	-10.4275	2.64681	32.2965	8.08128	-1.7269	-0.884057	4.02168	-9.18293	-4.79535	0.321532	0.935308	-0.285717	4
BGM-0947	-	JABOTI BRANCO (IM-088)	BGM0947	BGM0947:250437226	BGM0947:250437226	Brazil	Amazonas	Itacoatiara	Amazonas_Itacoatiara	Amazonas_Itacoatiara	-3.1431	-58.4442	26	Landrace	1987	NA	White	Dark brown	White/Cream	BGM0947:250437226	BGM0947:250437226	1e-05	0.066946	0.071002	0.03267	0.110811	0.001521	0.094116	0.440132	0.132093	0.050699	8	BGM0947:250437226	18.2835	1.5885	-1.72258	-2.36166	-0.082087	-1.50785	0.386664	1.50737	-0.0834624	0.594113	-1.27818	-3.68892	7
BGM-0948	-	SEIS MESES II (IM-091)	BGM0948	BGM0948:250437234	BGM0948:250437234	Brazil	Amazonas	Itacoatiara	Amazonas_Itacoatiara	Amazonas_Itacoatiara	-3.1431	-58.4442	26	Landrace	1987	NA	White	Dark brown	White/Cream	BGM0948:250437234	BGM0948:250437234	1e-05	0.108741	1e-05	1e-05	0.019163	1e-05	1e-05	0.025261	1e-05	0.846775	10	BGM0948:250437234	-9.47052	1.71828	29.1109	7.72158	-1.55347	-0.872378	4.63059	-9.13789	-4.54645	0.193694	2.26636	1.03048	4
BGM-0949	-	PRETINHA II (IM-092)	BGM0949	BGM0949:250437235	BGM0949:250437235	Brazil	Amazonas	Careiro	Amazonas_Careiro	Amazonas_Careiro	-3.19695	-59.8267	27	Landrace	1987	NA	Yellow	Dark brown	Yellow	BGM0949:250437235	BGM0949:250437235	1e-05	0.035888	1e-05	1e-05	1e-05	1e-05	1e-05	0.014827	1e-05	0.949215	10	BGM0949:250437235	-12.8011	2.70561	32.2417	8.63569	-1.9277	-0.268173	2.9839	-8.00463	-4.31884	0.472765	0.995297	-0.276973	4
BGM-0951	-	JANAUACA (IM-103)	BGM0951	BGM0951:250437243	BGM0951:250437243	Brazil	Amazonas	Manaus	Amazonas_Manaus	Amazonas_Manaus	-3.13163	-59.9825	39	Landrace	1987	NA	Yellow	Dark brown	Purple	BGM0951:250437243	BGM0951:250437243	1e-05	1e-05	1e-05	1e-05	0.362381	1e-05	1e-05	1e-05	0.637539	1e-05	9	BGM0951:250437243	-29.8791	11.8507	-5.10079	-1.78648	0.627164	-2.7704	-0.102961	1.9353	-1.03585	1.01598	3.02244	4.22009	5
BGM-0952	-	AMARELONA (IM-116)	BGM0952	BGM0952:250437236	BGM0952:250437236	Brazil	Amazonas	Caracaraí	Amazonas_Caracaraí	Amazonas_Caracaraí	-1.8	-61.1167	52	Landrace	1987	NA	Yellow	Dark brown	Yellow	BGM0952:250437236	BGM0952:250437236	1e-05	0.055969	1e-05	1e-05	0.045459	1e-05	1e-05	0.021575	1e-05	0.876938	10	BGM0952:250437236	-12.8869	3.77837	26.5114	9.2892	-1.42355	-0.0447778	2.87442	-8.05544	-4.27499	0.58585	1.41965	-0.751035	4
BGM-0953	-	BROTO ROXO CUIABANA (IM-117)	BGM0953	BGM0953:250437244	BGM0953:250437244	Brazil	Amazonas	Aripuanã	Amazonas_Aripuanã	Amazonas_Aripuanã	-6.8246	-60.4767	38	Landrace	1987	NA	Yellow	Yellow	Yellow	BGM0953:250437244	BGM0953:250437244	1e-05	1e-05	1e-05	1e-05	1e-05	1e-05	1e-05	1e-05	1e-05	0.99991	10	BGM0953:250437244	-17.5459	4.81969	31.3593	8.14863	-1.69038	-0.501041	3.9449	-8.42897	-3.80753	0.109186	1.39118	-0.341783	4
BGM-0954	-	GRELO ROXO (IM-121)	BGM0954	BGM0954:250437237	BGM0954:250437237	Brazil	Amazonas	Itacoatiara	Amazonas_Itacoatiara	Amazonas_Itacoatiara	-3.1431	-58.4442	26	Landrace	1987	NA	Yellow	Dark brown	Yellow	BGM0954:250437237	BGM0954:250437237	0.003453	0.041663	1e-05	0.008475	1e-05	1e-05	0.003216	1e-05	1e-05	0.943142	10	BGM0954:250437237	-15.3541	3.40294	26.3353	8.6313	-1.74558	-0.504084	4.12055	-8.71902	-4.16064	0.213451	0.759976	-0.169184	4
BGM-0955	-	OLHINHO BRANCO (IM-124)	BGM0955	BGM0955:250437245	BGM0955:250437245	Brazil	Amazonas	Itacoatiara	Amazonas_Itacoatiara	Amazonas_Itacoatiara	-3.1431	-58.4442	26	Landrace	1987	NA	White	Dark brown	White/Cream	BGM0955:250437245	BGM0955:250437245	0.002661	1e-05	1e-05	1e-05	0.039561	1e-05	0.004605	1e-05	0.828872	0.124251	9	BGM0955:250437245	-27.8506	8.16761	0.968224	-1.60236	0.257301	-2.87512	0.34502	2.66829	-0.620725	1.2535	3.54558	4.02584	5
BGM-0957	-	INAJA (IM-130)	BGM0957	BGM0957:250437238	BGM0957:250437238	Brazil	Pará	Alenquer	Pará_Alenquer	Pará_Alenquer	-1.94167	-54.7383	52	Landrace	1987	NA	White	Dark brown	Light pink	BGM0957:250437238	BGM0957:250437238	1e-05	1e-05	1e-05	1e-05	0.039289	1e-05	0.008341	1e-05	0.83464	0.11767	9	BGM0957:250437238	-27.6553	7.94031	0.550882	-1.64268	0.100211	-2.8637	0.0791167	2.88261	-0.649591	0.915833	3.53233	3.93431	5
BGM-0958	-	JOÃO GRANDE (IM-134)	BGM0958	BGM0958:250437246	BGM0958:250437246	Brazil	Amazonas	Parintins	Amazonas_Parintins	Amazonas_Parintins	-2.62833	-56.7358	27	Landrace	1987	NA	Yellow	Yellow	Yellow	BGM0958:250437246	BGM0958:250437246	1e-05	1e-05	1e-05	1e-05	1e-05	1e-05	1e-05	1e-05	1e-05	0.99991	10	BGM0958:250437246	-17.5777	4.0718	31.0272	7.75001	-1.69486	-0.318461	3.96156	-8.60992	-3.68157	0.466892	1.34755	-0.268043	4
BGM-0959	-	PORÉ (IM-140)	BGM0959	BGM0959:250437239	BGM0959:250437239	Brazil	Amazonas	Careiro	Amazonas_Careiro	Amazonas_Careiro	-3.19695	-59.8267	27	Landrace	1987	NA	White	White	White/Cream	BGM0959:250437239	BGM0959:250437239	0.01528	0.241437	0.003032	1e-05	0.019237	1e-05	1e-05	0.373649	1e-05	0.347324	8	BGM0959:250437239	18.8172	-0.865492	15.8152	0.792437	-0.824113	-2.60355	1.55521	-1.97473	2.52022	-0.154952	-4.67509	1.75227	1
BGM-0960	-	BAUBISTA (IM-143)	BGM0960	BGM0960:250437247	BGM0960:250437247	Brazil	Amazonas	Itacoatiara	Amazonas_Itacoatiara	Amazonas_Itacoatiara	-3.1431	-58.4442	26	Landrace	1987	NA	Yellow	Yellow	Yellow	BGM0960:250437247	BGM0960:250437247	1e-05	1e-05	1e-05	1e-05	1e-05	1e-05	1e-05	1e-05	1e-05	0.99991	10	BGM0960:250437247	-17.7323	4.55284	30.5231	7.81261	-1.61142	-0.297828	4.183	-8.44848	-3.87177	0.00679798	1.41022	-0.156779	4
BGM-0961	-	JOÃO GONÇALO (IM-145)	BGM0961	BGM0961:250437240	BGM0961:250437240	Brazil	Amazonas	Tefé	Amazonas_Tefé	Amazonas_Tefé	-3.36841	-64.7205	75	Landrace	1987	NA	Yellow	Yellow	Yellow	BGM0961:250437240	BGM0961:250437240	1e-05	1e-05	1e-05	1e-05	1e-05	1e-05	1e-05	1e-05	1e-05	0.99991	10	BGM0961:250437240	-17.6228	4.36079	31.4611	7.9688	-1.67592	-0.620409	3.856	-8.73343	-3.92461	0.560361	1.35416	-0.0974398	4
BGM-0962	-	MACAXEIRA BRANCA (IM-152)	BGM0962	BGM0962:250437248	BGM0962:250437248	Brazil	Amazonas	Careiro	Amazonas_Careiro	Amazonas_Careiro	-3.19695	-59.8267	27	Landrace	1987	NA	Yellow	White	Yellow	BGM0962:250437248	BGM0962:250437248	0.002321	0.040743	1e-05	1e-05	0.013753	1e-05	1e-05	0.002297	0.002535	0.938311	10	BGM0962:250437248	-13.2437	2.649	29.1063	10.2729	-2.79015	0.532241	3.2591	-6.65619	-4.84086	-0.896679	1.88099	-1.1122	4
BGM-0963	-	BONITINHA (IM-153)	BGM0963	BGM0963:250437241	BGM0963:250437241	Brazil	Amazonas	Itacoatiara	Amazonas_Itacoatiara	Amazonas_Itacoatiara	-3.1431	-58.4442	26	Landrace	1987	NA	Yellow	Light brown	Yellow	BGM0963:250437241	BGM0963:250437241	0.007719	0.041121	1e-05	0.00441	7.9e-05	1e-05	1e-05	1e-05	1e-05	0.94662	10	BGM0963:250437241	-15.5243	3.53763	26.3515	8.91135	-1.96899	-0.817635	4.05954	-8.32095	-3.98402	0.211082	0.667081	-0.118279	4
BGM-0965	-	AMARELINHA (IM-167)	BGM0965	BGM0965:250437249	BGM0965:250437249	Brazil	Amazonas	Barreirinha	Amazonas_Barreirinha	Amazonas_Barreirinha	-2.7833	-57.0667	19	Landrace	1987	NA	White	Dark brown	Purple	BGM0965:250437249	BGM0965:250437249	1e-05	1e-05	1e-05	1e-05	1e-05	1e-05	1e-05	1e-05	1e-05	0.99991	10	BGM0965:250437249	-18.4986	4.30352	30.4638	15.9052	-2.28731	2.58269	-2.64849	4.84346	2.4334	0.197619	-0.00764765	-0.680967	9
BGM-0966	-	MAE JOANA (IM-175)	BGM0966	BGM0966:250437242	BGM0966:250437242	Brazil	Amazonas	Barreirinha	Amazonas_Barreirinha	Amazonas_Barreirinha	-2.7833	-57.0667	19	Landrace	1987	NA	Yellow	Light brown	Yellow	BGM0966:250437242	BGM0966:250437242	0.035942	0.253214	0.009151	1e-05	1.2e-05	0.000802	1e-05	0.093264	1e-05	0.607586	10	BGM0966:250437242	0.372079	0.0118994	23.7684	7.56807	-1.6153	-0.511942	3.58087	-9.58697	-4.32182	0.291489	0.879615	-0.683404	4
BGM-0967	-	AUACU (IM-186)	BGM0967	BGM0967:250494240	BGM0967:250494240	Brazil	Amazonas	Urucará	Amazonas_Urucará	Amazonas_Urucará	-2.53639	-57.76	26	Landrace	1987	NA	NA	Light brown	Yellow	BGM0967:250494240	BGM0967:250494240	0.03288	0.395027	1.6e-05	1e-05	1e-05	1e-05	0.010174	0.136585	1e-05	0.425277	10	BGM0967:250494240	6.92471	-1.4447	20.7772	5.60277	-1.24102	-1.52873	4.25543	-9.53131	-3.84109	-0.665127	-0.984519	0.383003	4
BGM-0968	-	UMBIGUDINHA (IM-187)	BGM0968	BGM0968:250437250	BGM0968:250437250	Brazil	Amazonas	Manaus	Amazonas_Manaus	Amazonas_Manaus	-3.13163	-59.9825	39	Landrace	1987	NA	Yellow	Light brown	Purple	BGM0968:250437250	BGM0968:250437250	1e-05	1e-05	1e-05	1e-05	0.540416	1e-05	0.145086	0.001111	0.124464	0.188873	5	BGM0968:250437250	-3.41799	6.74152	-6.02445	-0.85822	0.277451	-2.39263	-0.0917232	1.59161	-1.09884	0.52992	2.46448	2.7306	5
BGM-0971	-	IM-194	BGM0971	BGM0971:250494247	BGM0971:250494247	Brazil	AmazoNAs	NA	AmazoNAs_NA	NA			NA	Landrace	1987	NA	Yellow	Dark brown	Yellow	BGM0971:250494247	BGM0971:250494247	1e-05	0.08679	1e-05	1e-05	0.006518	1e-05	1e-05	0.034878	1e-05	0.871754	10	BGM0971:250494247	-10.3881	2.35543	30.6636	8.66975	-2.62897	-1.05214	3.68575	-12.4874	-4.77554	-1.12519	0.736495	-1.27118	4
BGM-0972	-	IM-195	BGM0972	BGM0972:250437259	BGM0972:250437259	Brazil	AmazoNAs	NA	AmazoNAs_NA	NA			NA	Landrace	1987	NA	White	Dark brown	Light pink	BGM0972:250437259	BGM0972:250437259	1e-05	0.027325	1e-05	1e-05	1e-05	1e-05	1e-05	0.020941	1e-05	0.951663	10	BGM0972:250437259	-12.0034	3.12591	29.9997	8.07475	-1.55879	-0.848382	3.83213	-9.33557	-5.13227	0.116072	1.18337	-0.237242	4
BGM-0973	-	IM-196	BGM0973	BGM0973:250437252	BGM0973:250437252	Brazil	Amazonas	Parintins	Amazonas_Parintins	Amazonas_Parintins	-2.62833	-56.7358	27	Landrace	1987	NA	White	Light brown	White/Cream	BGM0973:250437252	BGM0973:250437252	1e-05	0.155966	1e-05	1e-05	1e-05	1e-05	1e-05	0.045547	1e-05	0.798417	10	BGM0973:250437252	-6.46896	0.879737	30.0051	8.42507	-1.54133	-1.46389	4.57949	-9.19077	-3.66441	0.0358717	1.92157	-0.56611	4
BGM-0974	-	IM-198	BGM0974	BGM0974:250437260	BGM0974:250437260	Brazil	Amazonas	Parintins	Amazonas_Parintins	Amazonas_Parintins	-2.62833	-56.7358	27	Landrace	1987	NA	Cream	Yellow	Yellow	BGM0974:250437260	BGM0974:250437260	1e-05	1e-05	1e-05	1e-05	0.017011	1e-05	1e-05	1e-05	0.229518	0.753401	10	BGM0974:250437260	-23.2128	5.02338	21.3145	13.8358	-2.06598	3.39626	-1.97402	3.77579	1.8373	-0.20858	0.0016246	-0.694778	9
BGM-0975	-	IM-200	BGM0975	BGM0975:250437253	BGM0975:250437253	Brazil	Amazonas	Urucará	Amazonas_Urucará	Amazonas_Urucará	-2.53639	-57.76	26	Landrace	1987	NA	Yellow	Light brown	Yellow	BGM0975:250437253	BGM0975:250437253	0.02496	0.402848	1e-05	1e-05	1e-05	1e-05	0.008725	0.144687	1e-05	0.41873	10	BGM0975:250437253	7.42632	-1.17146	20.5219	5.2566	-1.00358	-1.66343	4.25221	-9.39417	-3.73827	-0.141853	-1.34951	0.543237	4
BGM-0976	-	IM-201	BGM0976	BGM0976:250437261	BGM0976:250437261	Brazil	Amazonas	Manaus	Amazonas_Manaus	Amazonas_Manaus	-3.13163	-59.9825	39	Landrace	1987	NA	Yellow	Light brown	Yellow	BGM0976:250437261	BGM0976:250437261	0.034227	0.242485	0.021731	1e-05	1e-05	1e-05	1e-05	0.094593	1e-05	0.606914	10	BGM0976:250437261	0.321619	0.228613	24.0221	7.58343	-2.07292	-0.400473	3.7559	-9.60674	-4.30257	0.299983	0.935051	-0.810483	4
BGM-0977	-	IM-202	BGM0977	BGM0977:250437254	BGM0977:250437254	Brazil	AmazoNAs	NA	AmazoNAs_NA	NA			NA	Landrace	1987	NA	White	Dark brown	Yellow	BGM0977:250437254	BGM0977:250437254	1e-05	0.025377	1e-05	1e-05	1e-05	1e-05	1e-05	0.028759	1e-05	0.945793	10	BGM0977:250437254	-11.5356	2.31917	30.0829	7.70959	-1.81934	-1.21355	4.11004	-9.75344	-5.40376	0.448342	1.6795	-0.452307	4
BGM-0978	-	IM-203	BGM0978	BGM0978:250437262	BGM0978:250437262	Brazil	Amazonas	Manaus	Amazonas_Manaus	Amazonas_Manaus	-3.13163	-59.9825	39	Landrace	1987	NA	White	NA	NA	BGM0978:250437262	BGM0978:250437262	0.031872	0.006389	1.6e-05	1e-05	1.2e-05	1e-05	1e-05	0.961661	1e-05	1e-05	8	BGM0978:250437262	49.1158	-4.60337	9.28688	-2.44424	0.56963	-2.06351	1.46075	0.715747	0.778344	1.5159	-1.25502	-2.94383	7
BGM-0979	-	IM-204	BGM0979	BGM0979:250437255	BGM0979:250437255	Brazil	AmazoNAs	NA	AmazoNAs_NA	NA			NA	Landrace	1987	NA	White	Dark brown	Purple	BGM0979:250437255	BGM0979:250437255	0.99991	1e-05	1e-05	1e-05	1e-05	1e-05	1e-05	1e-05	1e-05	1e-05	1	BGM0979:250437255	34.6766	-4.74019	8.02608	-4.7349	1.89164	5.73157	4.73475	-5.519	13.8006	-5.24631	7.02144	-0.387497	8
BGM-0980	-	IM-205	BGM0980	BGM0980:250437263	BGM0980:250437263	Brazil	AmazoNAs	NA	AmazoNAs_NA	NA			NA	Landrace	1987	NA	White	NA	White/Cream	BGM0980:250437263	BGM0980:250437263	0.018435	0.12189	1e-05	1e-05	1e-05	1e-05	1e-05	0.044463	1e-05	0.815152	10	BGM0980:250437263	-7.555	2.40918	28.2953	8.75972	-1.79079	-0.752477	4.12166	-8.66378	-5.04432	1.14902	1.81772	-0.0620238	4
BGM-0981	-	IM-206	BGM0981	BGM0981:250437256	BGM0981:250437256	Brazil	AmazoNAs	NA	AmazoNAs_NA	NA			NA	Landrace	1987	NA	White	Dark brown	Purple	BGM0981:250437256	BGM0981:250437256	1e-05	0.136449	1e-05	1e-05	0.013618	1e-05	1e-05	0.021475	1e-05	0.828398	10	BGM0981:250437256	-10.1628	3.01295	29.0295	7.62293	-2.42575	-1.03099	4.44628	-9.09154	-5.55062	0.370183	0.479455	0.286124	4
BGM-0982	-	IM-208	BGM0982	BGM0982:250437264	BGM0982:250437264	Brazil	AmazoNAs	NA	AmazoNAs_NA	NA			NA	Landrace	1987	NA	White	NA	NA	BGM0982:250437264	BGM0982:250437264	1e-05	0.1342	1e-05	1e-05	0.0215	1e-05	1e-05	0.016735	1e-05	0.827505	10	BGM0982:250437264	-10.2602	2.97651	29.2168	7.5401	-2.2886	-0.952875	4.49849	-9.20726	-5.92992	0.48707	0.538813	-0.00886093	4
BGM-0983	-	IM-209	BGM0983	BGM0983:250437870	BGM0983:250437870	Brazil	AmazoNAs	NA	AmazoNAs_NA	NA			NA	Landrace	1987	NA	Cream	Yellow	Yellow	BGM0983:250437870	BGM0983:250437870	1e-05	0.075839	1e-05	1e-05	0.013977	1e-05	1e-05	0.029195	1e-05	0.880929	10	BGM0983:250437870	-9.24544	2.07185	30.9181	8.357	-1.86574	0.58118	2.79768	-6.73153	-3.41508	0.753423	1.82188	-1.01488	4
BGM-0984	-	IM-210	BGM0984	BGM0984:250437265	BGM0984:250437265	Brazil	AmazoNAs	NA	AmazoNAs_NA	NA			NA	Landrace	1987	NA	White	NA	White/Cream	BGM0984:250437265	BGM0984:250437265	0.194245	0.352668	0.183054	1e-05	0.00533	1e-05	0.120843	0.004724	0.06762	0.071495	2	BGM0984:250437265	2.81586	-2.80835	1.47413	-1.34647	0.54993	-1.10909	-2.70549	-0.464164	3.28279	0.492843	-3.47555	1.46113	1
BGM-0985	-	IM-211	BGM0985	BGM0985:250437258	BGM0985:250437258	Brazil	AmazoNAs	NA	AmazoNAs_NA	NA			NA	Landrace	1987	NA	White	White	White/Cream	BGM0985:250437258	BGM0985:250437258	1e-05	1e-05	1e-05	1e-05	0.053775	1e-05	0.125894	1e-05	0.820261	1e-05	9	BGM0985:250437258	-26.3661	9.10899	-7.28687	-1.00726	1.05146	-3.08464	1.06495	2.16656	-1.53463	0.464112	4.03284	4.40946	5
BGM-0986	-	IM-212	BGM0986	BGM0986:250437266	BGM0986:250437266	Brazil	AmazoNAs	NA	AmazoNAs_NA	NA			NA	Landrace	1987	NA	Yellow	Yellow	Yellow	BGM0986:250437266	BGM0986:250437266	1e-05	0.095026	1e-05	1e-05	1e-05	1e-05	0.006628	0.024081	1e-05	0.874205	10	BGM0986:250437266	-10.424	1.93154	29.3672	7.75615	-1.71483	-1.47807	3.55129	-7.54889	-3.9752	-0.0159095	2.03053	1.41526	4
BGM-0987	-	IM-213	BGM0987	BGM0987:250437298	BGM0987:250437298	Brazil	AmazoNAs	NA	AmazoNAs_NA	NA			NA	Landrace	1987	NA	Cream	Dark brown	Light pink	BGM0987:250437298	BGM0987:250437298	1e-05	0.107982	1e-05	1e-05	0.002702	0.001148	1e-05	0.042215	1e-05	0.845902	10	BGM0987:250437298	-8.14582	1.42566	30.3494	8.381	-1.96409	0.114826	4.60154	-8.14183	-4.77804	0.513996	1.4865	-0.507638	4
BGM-0989	-	IM-215	BGM0989	BGM0989:250437306	BGM0989:250437306	Brazil	Amazonas	Manaus	Amazonas_Manaus	Amazonas_Manaus	-3.13163	-59.9825	39	Landrace	1987	NA	White	NA	NA	BGM0989:250437306	BGM0989:250437306	0.017305	1e-05	0.136536	0.009539	1e-05	0.080541	0.016489	1e-05	0.315395	0.424165	10	BGM0989:250437306	-22.8119	-6.01121	7.26302	13.5871	-2.15436	2.89118	-3.34177	4.12505	1.17174	0.234452	0.156544	-1.32223	9
BGM-0992	-	MACAXEIRA PÃO (IM-226)	BGM0992	BGM0992:250437299	BGM0992:250437299	Brazil	Amazonas	Manacapuru	Amazonas_Manacapuru	Amazonas_Manacapuru	-3.29972	-60.6206	60	Landrace	1987	NA	White	White	Yellow	BGM0992:250437299	BGM0992:250437299	0.000421	0.352823	1e-05	1e-05	1e-05	1e-05	1e-05	0.646685	1e-05	1e-05	8	BGM0992:250437299	41.1137	-3.01259	6.21635	-2.87614	1.0231	-1.8657	2.08467	0.388496	0.357561	3.10539	-2.1112	-3.40786	7
BGM-0993	-	TUCUNARÉ (IM-230)	BGM0993	BGM0993:250437300	BGM0993:250437300	Brazil	Amazonas	Iranduba	Amazonas_Iranduba	Amazonas_Iranduba	-3.09489	-60.48	20	Landrace	1987	NA	Cream	Light brown	Light pink	BGM0993:250437300	BGM0993:250437300	0.052871	0.318311	1e-05	1e-05	1e-05	1e-05	1e-05	0.282925	1e-05	0.345832	10	BGM0993:250437300	15.831	-1.81923	19.4845	1.22034	-0.170767	-2.4203	0.37781	-2.44679	0.211954	0.760715	-2.96102	3.09872	1
BGM-0994	-	IM-232-AM-001	BGM0994	BGM0994:250437878	BGM0994:250437878	Brazil	Amazonas	Rio Preto da Eva	Amazonas_Rio Preto da Eva	Amazonas_Rio Preto da Eva	-3.13077	-59.2784	14	Landrace	1987	NA	Yellow	Dark brown	White/Cream	BGM0994:250437878	BGM0994:250437878	1e-05	0.031289	1e-05	1e-05	1e-05	1e-05	1e-05	0.014807	1e-05	0.953833	10	BGM0994:250437878	-13.0309	3.18097	31.7286	8.49049	-1.95673	-0.290728	3.87103	-8.3888	-4.04466	-0.18061	0.819057	-0.580054	4
BGM-0995	-	CM-3306-4	BGM0995	BGM0995:250437301	BGM0995:250437301	Colombia	ValledelCauca	Cali	ValledelCauca_Cali	Colombia_Cali	915	3.4333	-77.5	Improved variety	1987	NA	Yellow	Dark brown	Light pink	BGM0995:250437301	BGM0995:250437301	1e-05	1e-05	1e-05	1e-05	0.008469	1e-05	1e-05	0.732286	0.259175	1e-05	8	BGM0995:250437301	29.5154	1.60032	-0.936425	-2.18079	0.53221	-2.41656	2.81138	1.38428	-0.201451	1.9346	-0.905666	-3.6832	7
BGM-0996	-	CM-2157	BGM0996	BGM0996:250437309	BGM0996:250437309	Colombia	ValledelCauca	Cali	ValledelCauca_Cali	Colombia_Cali	915	3.4333	-77.5	Improved variety	1987	NA	Yellow	Dark brown	Yellow	BGM0996:250437309	BGM0996:250437309	1e-05	0.036894	1e-05	1e-05	1e-05	1e-05	1e-05	0.009692	1e-05	0.953343	10	BGM0996:250437309	-12.9977	3.51767	31.5129	8.54667	-1.65374	-0.0744067	3.87987	-8.58257	-4.22602	-0.0721356	1.04462	-0.638326	4
BGM-0998	-	CM-1999-5	BGM0998	BGM0998:250437302	BGM0998:250437302	Colombia	ValledelCauca	Cali	ValledelCauca_Cali	Colombia_Cali	915	3.4333	-77.5	Improved variety	1987	NA	Cream	NA	Light pink	BGM0998:250437302	BGM0998:250437302	0.055997	0.615819	1e-05	1e-05	1e-05	1e-05	1e-05	0.135967	1e-05	0.192157	2	BGM0998:250437302	14.6881	-2.10241	16.5614	-1.83756	0.558551	-1.93893	0.556548	-3.4495	2.36126	-1.94334	-6.12964	2.55394	1
BGM-1006	-	MCOL-2215	BGM1006	BGM1006:250437310	BGM1006:250437310	Colombia	ValledelCauca	Cali	ValledelCauca_Cali	Colombia_Cali	915	3.4333	-77.5	Improved variety	1987	NA	White	Dark brown	Light pink	BGM1006:250437310	BGM1006:250437310	1e-05	0.106908	1e-05	1e-05	0.004837	1e-05	1e-05	0.040163	1e-05	0.848031	10	BGM1006:250437310	-8.53881	1.85285	29.7058	8.62582	-2.01403	0.167548	4.35339	-8.14654	-4.85066	0.461373	1.47924	-0.461535	4
BGM-1007	-	MCOL-1505	BGM1007	BGM1007:250437303	BGM1007:250437303	Colombia	ValledelCauca	Cali	ValledelCauca_Cali	Colombia_Cali	915	3.4333	-77.5	Improved variety	1987	NA	White	Dark brown	Light pink	BGM1007:250437303	BGM1007:250437303	1e-05	1.2e-05	1e-05	1e-05	1e-05	1e-05	1.1e-05	0.999907	1e-05	1e-05	8	BGM1007:250437303	52.0875	-4.89484	7.63525	-2.62496	0.834379	-2.12524	2.00977	1.59247	0.223168	1.71761	-0.748472	-3.43269	7
BGM-1010	-	AIPIM ROSA	BGM1010	BGM1010:250437311	BGM1010:250437311	Brazil	NA	NA	NA_NA	NA			NA	Landrace	1988	NA	White	Dark brown	Purple	BGM1010:250437311	BGM1010:250437311	0.064026	1e-05	0.000902	1e-05	0.004573	1e-05	0.054053	0.537123	0.335292	0.004001	8	BGM1010:250437311	20.3549	2.03482	2.65044	-1.92027	0.752872	-1.43332	2.22146	1.86527	-0.300419	2.02546	-0.197574	-3.18184	7
BGM-1015	-	PRATA	BGM1015	BGM1015:250437304	BGM1015:250437304	Brazil	Santa Catarina	Tijucas	Santa Catarina_Tijucas	Santa Catarina_Tijucas	-27.2394	-48.6354	4	Landrace	1988	NA	White	Dark brown	Light pink	BGM1015:250437304	BGM1015:250437304	0.074746	0.009689	0.002809	1e-05	1e-05	1e-05	0.212558	0.461044	0.239113	1e-05	8	BGM1015:250437304	17.4959	1.06849	-1.93641	-3.15913	1.45536	-1.71878	1.12563	1.21064	0.771202	1.65013	0.341328	-2.88358	7
BGM-1023	-	OIROXO	BGM1023	BGM1023:250437312	BGM1023:250437312	Brazil	Bahia	Lençóis	Bahia_Lençóis	Bahia_Lençóis	-12.55	-41.3833	394	Landrace	1987	NA	White	Dark brown	Light pink	BGM1023:250437312	BGM1023:250437312	1e-05	1e-05	0.546256	1e-05	0.007986	1e-05	0.121685	1e-05	0.324012	1e-05	3	BGM1023:250437312	-18.8358	7.14287	-13.2022	-3.06237	3.26294	0.28829	-10.6751	-2.71315	-0.562737	0.0332409	0.602503	-1.69264	2
BGM-1024	-	AIPIM BRANCO	BGM1024	BGM1024:250437305	BGM1024:250437305	Brazil	Bahia	Lençóis	Bahia_Lençóis	Bahia_Lençóis	-12.55	-41.3833	394	Landrace	1987	NA	White	Dark brown	Light pink	BGM1024:250437305	BGM1024:250437305	1e-05	1e-05	0.54126	1e-05	1e-05	1e-05	0.112691	1e-05	0.345979	1e-05	3	BGM1024:250437305	-19.1776	7.18714	-12.292	-2.67531	3.39276	0.19531	-10.6494	-2.77139	-0.715566	-0.106241	0.957073	-1.74758	2
BGM-1025	-	SURUÁ	BGM1025	BGM1025:250437313	BGM1025:250437313	Brazil	Bahia	Seabra	Bahia_Seabra	Bahia_Seabra	-12.4186	-41.7703	812	Landrace	1987	NA	White	NA	White/Cream	BGM1025:250437313	BGM1025:250437313	1e-05	1e-05	0.046392	0.106302	0.089746	1e-05	0.660588	1e-05	0.072314	0.024619	7	BGM1025:250437313	-18.953	6.49482	-19.3783	-1.99553	1.28164	-2.3628	-0.305421	3.6938	-0.783033	0.769826	2.7003	4.02178	5
BGM-1026	-	AIPIM PRETO	BGM1026	BGM1026:250437314	BGM1026:250437314	Brazil	Bahia	Oliveira dos Brejinhos	Bahia_Oliveira dos Brejinhos	Bahia_Oliveira dos Brejinhos	-12.3169	-42.8961	550	Landrace	1987	NA	White	Dark brown	White/Cream	BGM1026:250437314	BGM1026:250437314	1e-05	1e-05	1e-05	1e-05	0.027019	1e-05	0.048791	1e-05	0.721723	0.202407	9	BGM1026:250437314	-26.6488	9.84134	4.29023	0.161874	-0.250689	-2.15359	0.337527	2.60445	-0.12813	0.471823	1.99973	2.63412	5
BGM-1027	-	APARECIDA	BGM1027	BGM1027:250437322	BGM1027:250437322	Brazil	Bahia	Oliveira dos Brejinhos	Bahia_Oliveira dos Brejinhos	Bahia_Oliveira dos Brejinhos	-12.3169	-42.8961	550	Landrace	1987	NA	White	Dark brown	White/Cream	BGM1027:250437322	BGM1027:250437322	1e-05	1e-05	1e-05	1e-05	0.344058	1e-05	1e-05	1e-05	0.655862	1e-05	9	BGM1027:250437322	-30.5038	11.7195	-4.9405	-1.45795	0.564832	-2.75186	0.20233	2.13033	-0.803771	1.23016	3.21416	4.45858	5
BGM-1028	-	AIPIM MANTEIGA	BGM1028	BGM1028:250437315	BGM1028:250437315	Brazil	Bahia	Ibotirama	Bahia_Ibotirama	Bahia_Ibotirama	-12.183	-43.2181	491	Landrace	1987	NA	White	Dark brown	Yellow	BGM1028:250437315	BGM1028:250437315	1e-05	1e-05	1e-05	1e-05	0.025992	1e-05	0.482388	0.49155	1e-05	1e-05	8	BGM1028:250437315	18.2213	1.94705	-11.5103	-3.4413	1.07656	-3.16573	1.26517	1.77418	-0.993214	2.55506	0.346733	-2.48906	7
BGM-1029	-	ENGANA LADRÃO	BGM1029	BGM1029:250437323	BGM1029:250437323	Brazil	Bahia	Ibotirama	Bahia_Ibotirama	Bahia_Ibotirama	-12.183	-43.2181	491	Landrace	1987	NA	White	Light brown	White/Cream	BGM1029:250437323	BGM1029:250437323	1e-05	1e-05	1e-05	1e-05	0.364984	1e-05	1e-05	1e-05	0.634936	1e-05	9	BGM1029:250437323	-29.6245	11.7862	-5.4889	-1.89155	0.789589	-2.87516	-0.00579677	1.97458	-1.1683	0.745539	3.399	4.40144	5
BGM-1031	-	AIPIM MANÉ	BGM1031	BGM1031:250437316	BGM1031:250437316	Brazil	Bahia	Cristopolis	Bahia_Cristopolis	Bahia_Cristopolis	-12.2179	-44.2499	688	Landrace	1987	NA	White	Light brown	Light pink	BGM1031:250437316	BGM1031:250437316	1e-05	0.541392	1e-05	1e-05	1e-05	1e-05	1e-05	0.044742	0.413796	1e-05	2	BGM1031:250437316	-0.42646	3.09374	5.34941	-3.17221	1.16885	-1.77229	2.26773	1.43073	0.121003	1.81038	-0.15725	-3.868	7
BGM-1034	-	MANTEIGA	BGM1034	BGM1034:250437324	BGM1034:250437324	Brazil	Goiás	Taguatinga	Goiás_Taguatinga	Goiás_Taguatinga	-15.8335	-48.0566	1203	Landrace	1987	NA	Yellow	Light brown	Yellow	BGM1034:250437324	BGM1034:250437324	0.069329	1e-05	1e-05	1e-05	1e-05	1e-05	1.6e-05	0.930585	1e-05	1e-05	8	BGM1034:250437324	51.113	-5.14021	7.0516	-2.12887	0.630164	-3.07038	1.55491	0.930015	0.552679	2.17503	-1.0734	-3.65709	7
BGM-1037	-	CASCO DE BURRO	BGM1037	BGM1037:250437317	BGM1037:250437317	Brazil	Tocantins	Aurora do Norte	Tocantins_Aurora do Norte	Tocantins_Aurora do Norte	-12.7	-46.4	468	Landrace	1987	NA	White	NA	White/Cream	BGM1037:250437317	BGM1037:250437317	1e-05	1e-05	1e-05	1e-05	0.123735	1e-05	1e-05	0.257897	0.618298	1e-05	9	BGM1037:250437317	-3.21355	6.50906	-5.01817	-2.11038	-0.42387	-2.40977	0.408886	1.89153	-0.8206	0.9003	2.60066	2.74071	5
BGM-1040	-	MINEIRA	BGM1040	BGM1040:250437325	BGM1040:250437325	Brazil	Piauí	Cristino Castro	Piauí_Cristino Castro	Piauí_Cristino Castro	-8.81773	-44.2257	239	Landrace	1987	NA	White	White	Light pink	BGM1040:250437325	BGM1040:250437325	1e-05	1e-05	1e-05	1e-05	0.053487	1e-05	1e-05	0.519212	0.427231	1e-05	8	BGM1040:250437325	16.6049	4.11433	-3.43633	-2.88358	0.78719	-2.03301	2.02564	1.10374	-0.113804	1.69348	-0.182288	-3.55525	7
BGM-1041	-	AMANSA BURRO	BGM1041	BGM1041:250437318	BGM1041:250437318	Brazil	Piauí	Cristino Castro	Piauí_Cristino Castro	Piauí_Cristino Castro	-8.81773	-44.2257	239	Landrace	1987	NA	White	NA	Purple	BGM1041:250437318	BGM1041:250437318	0.182471	1e-05	1e-05	1e-05	1e-05	0.004358	1e-05	0.365163	0.447948	1e-05	9	BGM1041:250437318	14.8223	-0.805087	3.02835	-2.34005	0.989415	-1.62095	2.0238	1.60833	0.0831433	1.33336	-0.693041	-2.8014	7
BGM-1042	-	CIOLINA	BGM1042	BGM1042:250437326	BGM1042:250437326	Brazil	Ceará	Tianguá	Ceará_Tianguá	Ceará_Tianguá	-3.73222	-40.9917	775	Landrace	1987	NA	White	Dark brown	NA	BGM1042:250437326	BGM1042:250437326	0.190348	1e-05	1e-05	1e-05	1e-05	0.006658	1e-05	0.351551	0.451382	1e-05	9	BGM1042:250437326	14.4336	-1.28762	3.15815	-2.77148	0.595429	-1.48743	2.0889	1.72712	0.841287	0.849247	-0.0609408	-1.88712	7
BGM-1043	-	CASTELANA	BGM1043	BGM1043:250437319	BGM1043:250437319	Brazil	Piauí	Cristino Castro	Piauí_Cristino Castro	Piauí_Cristino Castro	-8.81773	-44.2257	239	Landrace	1987	NA	Yellow	Dark brown	Light pink	BGM1043:250437319	BGM1043:250437319	1e-05	1e-05	1e-05	1e-05	1e-05	1e-05	1e-05	0.002085	0.177511	0.820334	10	BGM1043:250437319	-22.5553	5.02241	24.7934	15.1102	-1.89504	3.20652	-2.32615	4.85569	2.19666	-0.528424	0.144285	-0.794397	9
BGM-1044	-	ÁGUA FRIA	BGM1044	BGM1044:250437327	BGM1044:250437327	Brazil	Ceará	Irauçuba	Ceará_Irauçuba	Ceará_Irauçuba	-3.74611	-39.7833	153	Landrace	1987	NA	White	White	White/Cream	BGM1044:250437327	BGM1044:250437327	1e-05	0.000705	1e-05	1e-05	0.026697	1e-05	0.070844	0.244255	0.657449	1e-05	9	BGM1044:250437327	-7.42516	5.49284	-5.66714	-1.10225	1.31187	-2.95878	1.53444	2.01974	-0.980453	1.22221	2.93126	1.2312	5
BGM-1050	-	MACAXEIRA ROSA	BGM1050	BGM1050:250437320	BGM1050:250437320	Brazil	Rio Grande do Norte	Bento Fernandes	Rio Grande do Norte_Bento Fernandes	Rio Grande do Norte_Bento Fernandes	-5.69268	-35.8207	123	Landrace	1987	NA	White	Dark brown	White/Cream	BGM1050:250437320	BGM1050:250437320	0.016254	1e-05	1e-05	1e-05	0.028556	1e-05	0.023654	0.648321	0.275903	0.007272	8	BGM1050:250437320	27.8073	1.28747	0.877358	-1.93796	0.831601	-2.07907	1.98953	1.65092	0.481279	1.99449	-0.629404	-4.03657	7
BGM-1053	-	PASSARINHO	BGM1053	BGM1053:250437328	BGM1053:250437328	Brazil	Rio Grande do Norte	Ceara Mirim	Rio Grande do Norte_Ceara Mirim	Rio Grande do Norte_Ceara-Mirim	-5.64316	-35.4247	55	Landrace	1987	NA	White	Dark brown	Yellow	BGM1053:250437328	BGM1053:250437328	0.061081	0.350003	0.049665	0.047929	1e-05	1e-05	0.103085	0.234478	1e-05	0.153728	2	BGM1053:250437328	13.0794	-0.472799	6.7197	-2.46903	0.738198	-3.35114	1.51235	-2.1497	1.8809	1.12947	-3.48695	1.53967	1
BGM-1055	-	CAPINA	BGM1055	BGM1055:250437321	BGM1055:250437321	Brazil	Rio Grande do Norte	Pureza	Rio Grande do Norte_Pureza	Rio Grande do Norte_Pureza	-5.4252	-35.5928	40	Landrace	1987	NA	White	NA	NA	BGM1055:250437321	BGM1055:250437321	0.747451	1e-05	0.000744	1e-05	1e-05	1e-05	0.002162	0.24436	0.005233	1e-05	1	BGM1055:250437321	30.48	-3.54768	6.44224	-3.9434	1.09678	2.08801	5.34642	-3.91973	10.3057	-3.17588	4.58527	-0.465975	8
BGM-1057	-	MACAXEIRA ROSA	BGM1057	BGM1057:250437329	BGM1057:250437329	Brazil	Rio Grande do Norte	Nísia Floresta	Rio Grande do Norte_Nísia Floresta	Rio Grande do Norte_Nísia Floresta	-6.09027	-35.2085	8	Landrace	1987	NA	White	Dark brown	Light pink	BGM1057:250437329	BGM1057:250437329	0.126337	1e-05	1e-05	1e-05	1.7e-05	1e-05	0.016621	0.43374	0.322186	0.101059	8	BGM1057:250437329	15.941	1.83692	7.14467	-2.64734	0.864595	-1.98416	1.64377	1.36443	0.0834476	1.96795	-0.455074	-3.12397	7
BGM-1060	-	VERMELHINHA	BGM1060	BGM1060:250437330	BGM1060:250437330	Brazil	Rio Grande do Norte	Ceara Mirim	Rio Grande do Norte_Ceara Mirim	Rio Grande do Norte_Ceara-Mirim	-5.64316	-35.4247	55	Landrace	1987	NA	White	NA	Light pink	BGM1060:250437330	BGM1060:250437330	1e-05	1e-05	1e-05	1e-05	1e-05	1e-05	1e-05	0.99991	1e-05	1e-05	8	BGM1060:250437330	53.2249	-5.27599	9.30398	-2.73772	0.318228	-2.15556	2.44937	1.35849	-0.182345	2.07003	-0.651089	-3.74576	7
BGM-1062	-	BUJONA I	BGM1062	BGM1062:250437338	BGM1062:250437338	Brazil	Rio Grande do Norte	Cerro Corá	Rio Grande do Norte_Cerro Corá	Rio Grande do Norte_Cerro Corá	-5.98673	-36.3281	710	Landrace	1987	NA	NA	NA	NA	BGM1062:250437338	BGM1062:250437338	1e-05	1e-05	1e-05	1e-05	0.006658	1.1e-05	0.201087	1e-05	0.336327	0.455868	10	BGM1062:250437338	-24.6601	9.31888	9.06688	10.4848	-0.908248	1.7441	-1.63666	4.66201	1.62138	0.166216	1.05688	1.11152	9
BGM-1064	-	CACAU	BGM1064	BGM1064:250437871	BGM1064:250437871	Brazil	Paraíba	Remígio	Paraíba_Remígio	Paraíba_Remígio	-6.94646	-35.7804	680	Landrace	1987	NA	White	NA	NA	BGM1064:250437871	BGM1064:250437871	1e-05	1e-05	1e-05	1e-05	0.357674	1.5e-05	1e-05	1e-05	0.642241	1e-05	9	BGM1064:250437871	-30.0074	11.6548	-5.39704	-1.803	0.642129	-2.7844	0.191989	2.02842	-1.32518	0.692752	3.31788	4.24933	5
BGM-1067	-	CAMBADINHA	BGM1067	BGM1067:250437339	BGM1067:250437339	Brazil	Rio Grande do Norte	Bom Jesus	Rio Grande do Norte_Bom Jesus	Rio Grande do Norte_Bom Jesus	-5.9333	-35.5	160	Landrace	1987	NA	White	White	White/Cream	BGM1067:250437339	BGM1067:250437339	0.407711	1e-05	0.025974	1e-05	0.178817	1e-05	1e-05	1e-05	0.358526	0.028922	1	BGM1067:250437339	-11.483	4.26975	-0.272206	-2.3235	1.32288	-1.51967	0.723797	1.64946	0.186894	0.599396	3.84263	3.83139	5
BGM-1068	-	CANELA DE JACÚ	BGM1068	BGM1068:250437332	BGM1068:250437332	Brazil	Rio Grande do Norte	Pureza	Rio Grande do Norte_Pureza	Rio Grande do Norte_Pureza	-5.4252	-35.5928	40	Landrace	1987	NA	White	Dark brown	Light pink	BGM1068:250437332	BGM1068:250437332	1e-05	1e-05	1e-05	1e-05	0.329203	1e-05	0.01331	1e-05	0.656146	0.001282	9	BGM1068:250437332	-23.6586	8.49335	-5.07958	-1.52148	0.468832	-2.7344	0.163504	1.82462	-0.857105	0.895041	2.96893	3.93943	5
BGM-1073	-	PAU FERRO	BGM1073	BGM1073:250437340	BGM1073:250437340	Brazil	Rio Grande do Norte	Touros	Rio Grande do Norte_Touros	Rio Grande do Norte_Touros	-5.19986	-35.4595	10	Landrace	1987	NA	White	Dark brown	Light pink	BGM1073:250437340	BGM1073:250437340	1e-05	1e-05	1e-05	1e-05	0.017661	0.000317	0.226352	0.555005	0.197931	0.002694	8	BGM1073:250437340	17.8164	2.83512	-3.96949	-2.41581	0.827627	-1.8998	2.19663	1.14117	0.349624	1.86433	-0.0359069	-3.54216	7
BGM-1077	-	OIO VERDE	BGM1077	BGM1077:250437333	BGM1077:250437333	Brazil	Paraíba	Mamanguape	Paraíba_Mamanguape	Paraíba_Mamanguape	-6.83861	-35.1261	35	Landrace	1987	NA	White	Dark brown	White/Cream	BGM1077:250437333	BGM1077:250437333	1e-05	1e-05	1e-05	1e-05	0.353792	1.1e-05	1e-05	1e-05	0.646127	1e-05	9	BGM1077:250437333	-26.0115	11.1764	-6.37576	-1.71533	0.488581	-2.97904	0.316649	1.92235	-1.26224	1.05054	3.58806	4.30791	5
BGM-1078	-	TUMBI	BGM1078	BGM1078:250437341	BGM1078:250437341	Brazil	Paraíba	Sape	Paraíba_Sape	Paraíba_Sape	-7.09033	-35.2263	123	Landrace	1987	NA	White	Dark brown	White/Cream	BGM1078:250437341	BGM1078:250437341	1e-05	1e-05	1e-05	1e-05	0.365497	1e-05	1e-05	1e-05	0.634423	1e-05	9	BGM1078:250437341	-26.0501	11.1886	-5.71251	-1.61033	0.51889	-3.2118	0.197937	2.17777	-1.0888	0.850742	3.55077	3.83296	5
BGM-1084	-	MACAXEIRA PRETA	BGM1084	BGM1084:250437334	BGM1084:250437334	Brazil	Pernambuco	São José do Belmonte	Pernambuco_São José do Belmonte	Pernambuco_São José do Belmonte	-7.819	-38.7903	548	Landrace	1987	NA	White	Dark brown	Light pink	BGM1084:250437334	BGM1084:250437334	0.008753	0.06731	0.009471	0.012164	0.010192	1e-05	1e-05	1e-05	0.076283	0.815796	10	BGM1084:250437334	-15.5546	3.57525	23.7122	9.26594	-1.55727	-0.728202	2.88338	-7.46915	-4.12635	0.339888	1.13519	0.0642316	4
BGM-1097	-	MANTEIGA	BGM1097	BGM1097:250494255	BGM1097:250494255	Brazil	Mato Grosso	Nova Xavantina	Mato Grosso_Nova Xavantina	Mato Grosso_Nova Xavantina	-14.6794	-52.352	284	Landrace	1987	NA	White	Dark brown	White/Cream	BGM1097:250494255	BGM1097:250494255	1e-05	0.033108	1e-05	0.090886	0.029198	1e-05	0.327081	0.519677	1e-05	1e-05	8	BGM1097:250494255	22.7864	1.15107	-8.87678	-2.29009	1.10711	-0.615897	2.69755	1.80379	0.443855	0.875608	-0.852507	-4.27714	7
BGM-1122	-	MANTEIGUINHA	BGM1122	BGM1122:250437342	BGM1122:250437342	Brazil	Paraíba	Lagoa de Roca	Paraíba_Lagoa de Roca	Paraíba_Lagoa de Roca	-7.1014	-35.8644	590	Landrace	1987	NA	White	White	Light pink	BGM1122:250437342	BGM1122:250437342	1e-05	1e-05	0.003447	1e-05	1e-05	1e-05	0.15867	1e-05	0.837814	1e-05	9	BGM1122:250437342	-27.9663	11.139	-3.86807	-2.01593	0.22293	-2.45965	0.384906	1.72665	-0.936688	1.41774	3.13007	4.30532	5
BGM-1124	-	PEREQUITO	BGM1124	BGM1124:250437879	BGM1124:250437879	Brazil	Bahia	Piritiba	Bahia_Piritiba	Bahia_Piritiba	-11.7303	-40.5553	554	Landrace	1987	NA	White	Dark brown	White/Cream	BGM1124:250437879	BGM1124:250437879	1e-05	1e-05	1e-05	1e-05	0.092983	1e-05	0.010126	0.519637	0.377194	1e-05	8	BGM1124:250437879	18.4903	4.52044	-3.6215	-2.77494	-1.10144	-3.81208	0.601058	1.41768	-0.0545174	0.977147	-0.0663396	-3.2013	7
BGM-1147	-	IM 084-OLHO ROXO	BGM1147	BGM1147:250437872	BGM1147:250437872	Brazil	AmazoNAs	NA	AmazoNAs_NA	NA			NA	Landrace	1988	NA	Yellow	Yellow	Yellow	BGM1147:250437872	BGM1147:250437872	1e-05	1e-05	1e-05	1e-05	1e-05	1e-05	1e-05	1e-05	1e-05	0.99991	10	BGM1147:250437872	-20.1817	6.38031	32.9723	15.3393	-1.95865	2.6856	-2.1657	4.78632	2.36844	-0.297932	-0.141558	0.198398	9
BGM-1160	-	AMAZONAS	BGM1160	BGM1160:250494277	BGM1160:250494277	Brazil	Pará	Santarém	Pará_Santarém	Pará_Santarém	-2.44306	-54.7083	51	Landrace	1988	NA	White	Dark brown	Yellow	BGM1160:250494277	BGM1160:250494277	0.869636	1e-05	0.101581	1e-05	1e-05	1e-05	0.01049	1e-05	1e-05	0.018233	1	BGM1160:250494277	5.85539	-2.89474	2.86516	-4.48	1.83283	5.41449	4.20471	-6.12786	13.8578	-6.27907	7.50805	0.795707	8
BGM-1176	-	IPEAN-V	BGM1176	BGM1176:250581743	BGM1176:250581743	Brazil	NA	NA	NA_NA	NA			NA	Landrace	1988	NA	NA	NA	NA	BGM1176:250581743	BGM1176:250581743	0.162285	0.013413	0.009503	1e-05	0.11861	1e-05	0.156621	0.365039	0.162734	0.011776	8	BGM1176:250581743	18.896	1.77814	-2.93952	-3.02299	1.06071	-1.0641	2.8636	1.25191	0.827364	1.58509	0.701408	-1.10102	7
BGM-1212	-	IMUXUANGA	BGM1212	BGM1212:250494248	BGM1212:250494248	Brazil	NA	NA	NA_NA	NA			NA	Landrace	1989	NA	NA	NA	NA	BGM1212:250494248	BGM1212:250494248	1e-05	0.005305	0.177655	0.040445	0.061488	1e-05	0.093779	1e-05	0.077508	0.54379	10	BGM1212:250494248	-15.5218	5.17726	9.13451	8.31839	-0.110764	2.07153	-4.688	2.93285	1.54878	-1.23895	0.345728	-1.77809	9
BGM-1225	-	AIPIM JABÁ (088)	BGM1225	BGM1225:250437336	BGM1225:250437336	Brazil	NA	NA	NA_NA	NA			NA	Landrace	1989	NA	White	Dark brown	Yellow	BGM1225:250437336	BGM1225:250437336	1e-05	1e-05	1e-05	1e-05	0.027747	1e-05	1e-05	0.546055	0.426128	1e-05	8	BGM1225:250437336	17.377	3.89127	-3.18744	-2.21271	0.950749	-1.79802	1.86577	1.26922	0.338811	1.94676	-0.497415	-3.45807	7
BGM-1253	-	M Nga 11	BGM1253	BGM1253:250494285	BGM1253:250494285	Nigeria	NA	NA	NA_NA	NA			NA	Landrace	1989	NA	White	Dark brown	Yellow	BGM1253:250494285	BGM1253:250494285	1.8e-05	0.489188	1e-05	0.003652	0.031325	1e-05	1e-05	0.180786	0.242806	0.052196	2	BGM1253:250494285	9.06693	2.07343	7.93553	-2.18223	-4.03132	-1.28904	-0.308365	0.0427595	2.08066	-0.696271	-6.62662	2.22128	1
BGM-1255	-	M Nga 13	BGM1255	BGM1255:250494278	BGM1255:250494278	Nigeria	NA	NA	NA_NA	NA			NA	Landrace	1989	NA	White	Dark brown	White/Cream	BGM1255:250494278	BGM1255:250494278	0.005187	0.349192	1e-05	1e-05	0.029742	0.052841	0.043418	0.398107	0.066068	0.055426	8	BGM1255:250494278	21.1773	-9.41949	7.08787	-1.40102	-1.99816	-0.962379	1.58667	0.0122944	1.72203	0.0314533	-5.35534	0.452884	1
BGM-1266	-	Não informado	BGM1266	BGM1266:250437344	BGM1266:250437344	Brazil	Pernambuco	Cabrobó	Pernambuco_Cabrobó	Pernambuco_Cabrobó	-8.50837	-39.3107	324	Landrace	1991	NA	White	White	White/Cream	BGM1266:250437344	BGM1266:250437344	1e-05	1e-05	1e-05	1e-05	0.047162	1e-05	0.186083	0.197339	0.569356	1e-05	9	BGM1266:250437344	-9.65433	4.44417	-10.7252	-1.16809	0.891422	-2.18963	-0.533677	3.20795	0.168433	1.63611	0.925978	1.52936	5
BGM-1271	-	VERMELHINHA	BGM1271	BGM1271:250437337	BGM1271:250437337	Brazil	Pernambuco	Petrolina	Pernambuco_Petrolina	Pernambuco_Petrolina	-9.38173	-40.4969	375	Landrace	1991	NA	White	Dark brown	NA	BGM1271:250437337	BGM1271:250437337	0.006178	1e-05	1e-05	1e-05	1e-05	1e-05	1e-05	1e-05	0.956327	0.037425	9	BGM1271:250437337	-30.04	6.79235	0.149544	-1.52191	0.590506	-2.61017	0.454131	2.17075	-0.566582	1.31435	3.23342	3.84572	5
BGM-1272	-	SERRANA	BGM1272	BGM1272:250437345	BGM1272:250437345	Brazil	Pernambuco	Petrolina	Pernambuco_Petrolina	Pernambuco_Petrolina	-9.38173	-40.4969	375	Landrace	1991	NA	White	Dark brown	Light pink	BGM1272:250437345	BGM1272:250437345	1e-05	1e-05	0.951592	1e-05	1e-05	1e-05	0.010472	1e-05	0.037866	1e-05	3	BGM1272:250437345	-15.7968	2.38812	-24.3641	-3.04934	3.26353	0.88974	-10.9316	-3.71747	-0.686243	-0.212066	0.329652	-1.90512	2
BGM-1278	-	MANDIOCA PIPOCA	BGM1278	BGM1278:250437354	BGM1278:250437354	Brazil	Pernambuco	Ouricuri	Pernambuco_Ouricuri	Pernambuco_Ouricuri	-7.88443	-40.0833	452	Landrace	1991	NA	White	White	White/Cream	BGM1278:250437354	BGM1278:250437354	1e-05	1e-05	0.005699	1e-05	1e-05	1e-05	0.004688	1e-05	0.989543	1e-05	9	BGM1278:250437354	-28.9869	11.5642	-3.33754	-1.71602	0.868428	-2.85278	0.00753738	1.85754	-0.809323	0.617232	3.45635	3.85478	5
BGM-1290	-	MACAXEIRA ROSA	BGM1290	BGM1290:250437347	BGM1290:250437347	Brazil	Pernambuco	Araripina	Pernambuco_Araripina	Pernambuco_Araripina	-7.57611	-40.4983	622	Landrace	1991	NA	White	Dark brown	Light pink	BGM1290:250437347	BGM1290:250437347	1e-05	1e-05	0.993537	1e-05	1e-05	1e-05	1e-05	1e-05	0.006383	1e-05	3	BGM1290:250437347	-16.0491	3.39294	-24.2445	-2.73878	2.96457	0.415552	-10.2981	-3.62727	-0.271695	0.00670168	0.958575	-1.51476	2
BGM-1298	-	MANDIOCA CRATEUS	BGM1298	BGM1298:250437355	BGM1298:250437355	Brazil	Pernambuco	Araripina	Pernambuco_Araripina	Pernambuco_Araripina	-7.57611	-40.4983	622	Landrace	1991	NA	White	White	White/Cream	BGM1298:250437355	BGM1298:250437355	1e-05	0.000823	1e-05	1e-05	1e-05	0.000492	0.074571	1e-05	0.902851	0.021213	9	BGM1298:250437355	-28.205	5.79237	-4.84529	-2.07393	0.373587	-3.13056	0.385862	1.73963	-1.22155	1.12219	3.4908	3.7222	5
BGM-1304	-	MANDIOCA ALAGOAS	BGM1304	BGM1304:250581732	BGM1304:250581732	Brazil	Pernambuco	Exu	Pernambuco_Exu	Pernambuco_Exu	-7.51543	-39.722	522	Landrace	1991	NA	Yellow	Light brown	Yellow	BGM1304:250581732	BGM1304:250581732	1e-05	0.015927	1e-05	1e-05	0.010067	1e-05	1.3e-05	1e-05	1e-05	0.973934	10	BGM1304:250581732	-16.9112	4.79317	31.1003	10.2674	-2.02736	-0.798414	4.2394	-8.89227	-4.35694	0.104774	0.809485	0.124181	4
BGM-1310	-	MACAXEIRA MANTEIGA	BGM1310	BGM1310:250494286	BGM1310:250494286	Brazil	Ceará	Crato	Ceará_Crato	Ceará_Crato	-7.23691	-39.4149	419	Landrace	1991	NA	Cream	Dark brown	White/Cream	BGM1310:250494286	BGM1310:250494286	1.9e-05	1e-05	1e-05	1e-05	0.013899	0.001778	0.229771	0.555609	0.198884	1e-05	8	BGM1310:250494286	17.7405	2.85488	-4.54091	-2.56678	0.748463	-1.08784	2.34522	1.58406	0.247963	1.65477	-0.544413	-3.23187	7
BGM-1311	-	MANDIOCA PRETA	BGM1311	BGM1311:250437348	BGM1311:250437348	Brazil	Pernambuco	São Jose do Belmonte	Pernambuco_São Jose do Belmonte	Pernambuco_São José do Belmonte	-7.819	-38.7903	548	Landrace	1991	NA	White	Dark brown	White/Cream	BGM1311:250437348	BGM1311:250437348	1e-05	1e-05	1e-05	1e-05	1e-05	1e-05	0.99991	1e-05	1e-05	1e-05	7	BGM1311:250437348	-22.0033	9.22609	-16.4924	-1.66182	0.51449	-2.68603	0.111547	1.76709	-0.673535	1.30825	2.82937	3.56213	5
BGM-1316	-	MACAXEIRA BAIANA	BGM1316	BGM1316:250494279	BGM1316:250494279	Brazil	Pernambuco	São Jose do Belmonte	Pernambuco_São Jose do Belmonte	Pernambuco_São José do Belmonte	-7.819	-38.7903	548	Landrace	1991	NA	White	Dark brown	Yellow	BGM1316:250494279	BGM1316:250494279	1e-05	1e-05	1e-05	1e-05	1e-05	1e-05	0.99991	1e-05	1e-05	1e-05	7	BGM1316:250494279	-21.8639	9.2529	-16.6744	-1.36406	0.391258	-2.82653	-0.18128	2.08438	-0.608784	0.870065	2.78807	3.30453	5
BGM-1322	-	MANDIOCA ROZINHA	BGM1322	BGM1322:250437356	BGM1322:250437356	Brazil	Pernambuco	Afogados da Ingazeira	Pernambuco_Afogados da Ingazeira	Pernambuco_Afogados da Ingazeira	-7.75043	-37.6356	536	Landrace	1991	NA	White	Dark brown	NA	BGM1322:250437356	BGM1322:250437356	0.99991	1e-05	1e-05	1e-05	1e-05	1e-05	1e-05	1e-05	1e-05	1e-05	1	BGM1322:250437356	34.5789	-4.60641	7.46356	-4.39792	2.04936	5.48635	4.76856	-5.62959	13.8408	-4.87551	6.8834	-0.180282	8
BGM-1326	-	MANDIOCA ENGANA LADRÃO	BGM1326	BGM1326:250494256	BGM1326:250494256	Brazil	Pernambuco	Afogados da Ingazeira	Pernambuco_Afogados da Ingazeira	Pernambuco_Afogados da Ingazeira	-7.75043	-37.6356	536	Landrace	1991	NA	White	Yellow	Light pink	BGM1326:250494256	BGM1326:250494256	0.003559	1e-05	1e-05	1e-05	1e-05	1e-05	0.052045	1e-05	0.914471	0.029865	9	BGM1326:250494256	-28.4582	11.2636	0.318939	-0.662073	0.474271	-2.63966	-0.192021	3.79992	0.0626916	1.74198	2.03422	3.03988	5
BGM-1329	-	MACAXEIRA BRANCA	BGM1329	BGM1329:250437349	BGM1329:250437349	Brazil	Paraíba	Monteiro	Paraíba_Monteiro	Paraíba_Monteiro	-7.88592	-37.1169	607	Landrace	1991	NA	White	White	White/Cream	BGM1329:250437349	BGM1329:250437349	0.008581	1e-05	0.033411	1e-05	1e-05	0.006098	0.164791	1e-05	0.787068	1e-05	9	BGM1329:250437349	-26.7777	5.88483	-4.95972	-0.917335	0.604121	-2.67627	0.767796	2.02886	-0.802109	1.15904	3.43087	3.82952	5
BGM-1331	-	MACAXEIRA BOA MESA	BGM1331	BGM1331:250437357	BGM1331:250437357	Brazil	Paraíba	Monteiro	Paraíba_Monteiro	Paraíba_Monteiro	-7.88592	-37.1169	607	Landrace	1991	NA	White	Dark brown	White/Cream	BGM1331:250437357	BGM1331:250437357	1e-05	1e-05	1e-05	1e-05	1e-05	1e-05	0.99991	1e-05	1e-05	1e-05	7	BGM1331:250437357	-21.7717	9.15648	-16.4749	-1.48177	0.312148	-2.82829	-0.127484	1.95339	-0.949759	1.3258	2.65394	3.36343	5
BGM-1335	-	MACAXEIRA BRANCA	BGM1335	BGM1335:250494287	BGM1335:250494287	Brazil	Pernambuco	Sertânia	Pernambuco_Sertânia	Pernambuco_Sertânia	-6.81931	-35.6387	506	Landrace	1991	NA	White	White	White/Cream	BGM1335:250494287	BGM1335:250494287	0.43162	1e-05	1e-05	1e-05	1e-05	1e-05	0.5683	1e-05	1e-05	1e-05	7	BGM1335:250494287	-10.9247	3.69054	-6.91569	-3.15873	2.90821	0.682849	-10.0448	-3.03318	0.237566	-0.849687	0.691857	-1.5594	2
BGM-1336	-	MANDIOCA CAMBADINHA	BGM1336	BGM1336:250494249	BGM1336:250494249	Brazil	Pernambuco	Sertânia	Pernambuco_Sertânia	Pernambuco_Sertânia	-6.81931	-35.6387	506	Landrace	1991	NA	White	Dark brown	White/Cream	BGM1336:250494249	BGM1336:250494249	0.003658	1e-05	1e-05	1e-05	1e-05	1e-05	0.012106	1e-05	0.984166	1e-05	9	BGM1336:250494249	-31.6526	9.74908	-1.58401	-2.05001	0.656379	-3.72576	-0.701674	1.43247	-1.47285	1.33071	3.56914	4.32078	5
BGM-1337	-	MACAXEIRA MANTEIGA	BGM1337	BGM1337:250437350	BGM1337:250437350	Brazil	Pernambuco	Sertânia	Pernambuco_Sertânia	Pernambuco_Sertânia	-6.81931	-35.6387	506	Landrace	1991	NA	Cream	Dark brown	Yellow	BGM1337:250437350	BGM1337:250437350	0.009602	1e-05	1e-05	1e-05	0.007527	1e-05	0.055428	1e-05	0.925026	0.002366	9	BGM1337:250437350	-28.2217	11.1305	-3.6439	-2.17017	0.851252	-3.05066	1.88399	2.40263	-0.624006	0.731313	3.49822	3.83864	5
BGM-1346	-	Não informado	BGM1346	BGM1346:250437358	BGM1346:250437358	Brazil	Paraíba	Prata	Paraíba_Prata	Paraíba_Prata	-7.69488	-37.083	583	Landrace	1991	NA	White	NA	White/Cream	BGM1346:250437358	BGM1346:250437358	1e-05	1e-05	1e-05	1e-05	1e-05	1e-05	1e-05	1e-05	0.99991	1e-05	9	BGM1346:250437358	-31.7821	9.31462	-6.07569	-2.11823	0.782401	-2.73367	-0.0240282	2.20749	-1.34801	0.751277	2.9735	3.60537	5
BGM-1348	-	CAIDEIRA	BGM1348	BGM1348:250437351	BGM1348:250437351	Brazil	Paraíba	Sumé	Paraíba_Sumé	Paraíba_Sumé	-7.67167	-36.88	533	Landrace	1991	NA	White	Dark brown	White/Cream	BGM1348:250437351	BGM1348:250437351	1e-05	1e-05	1e-05	1e-05	1e-05	1e-05	0.010923	0.001158	0.987849	1e-05	9	BGM1348:250437351	-32.0217	8.97903	-5.97021	-1.62652	0.526852	-2.9413	0.256079	2.02177	-1.59385	1.2545	3.43995	3.69446	5
BGM-1349	-	MANDIOCA MANIPEBA	BGM1349	BGM1349:250437359	BGM1349:250437359	Brazil	Paraíba	Serra Branca	Paraíba_Serra Branca	Paraíba_Serra Branca	-7.48153	-36.6635	494	Landrace	1991	NA	White	NA	NA	BGM1349:250437359	BGM1349:250437359	1e-05	1.2e-05	1e-05	1e-05	1e-05	1e-05	0.073031	1e-05	0.897538	0.02936	9	BGM1349:250437359	-27.6447	5.82248	-4.37164	-1.61075	0.556291	-3.37961	-0.246072	1.96869	-1.15207	0.755843	3.53836	4.07026	5
BGM-1351	-	MACAXEIRA PRETA	BGM1351	BGM1351:250437352	BGM1351:250437352	Brazil	Paraíba	Serra Branca	Paraíba_Serra Branca	Paraíba_Serra Branca	-7.48153	-36.6635	494	Landrace	1991	NA	White	Dark brown	NA	BGM1351:250437352	BGM1351:250437352	1e-05	1e-05	1e-05	1e-05	1e-05	1e-05	0.99991	1e-05	1e-05	1e-05	7	BGM1351:250437352	-21.7704	9.58107	-16.5371	-1.33656	0.664887	-2.62504	0.0462577	1.48467	-1.02966	1.18608	3.16413	3.57145	5
BGM-1361	-	MANDIOCA SUTINGA	BGM1361	BGM1361:250437880	BGM1361:250437880	Brazil	Paraíba	Desterro	Paraíba_Desterro	Paraíba_Desterro	-7.28897	-37.0881	620	Landrace	1991	NA	White	Dark brown	White/Cream	BGM1361:250437880	BGM1361:250437880	1e-05	0.558342	1e-05	1e-05	1e-05	1e-05	1e-05	0.047379	0.394209	1e-05	2	BGM1361:250437880	0.63864	4.3806	5.51083	-2.05328	0.743293	-1.61735	1.88135	1.28921	0.101027	1.45913	-0.662754	-3.6964	7
BGM-1370	-	MANDIOCA MANIVAINHA	BGM1370	BGM1370:250437361	BGM1370:250437361	Brazil	Paraíba	Juazeirinho	Paraíba_Juazeirinho	Paraíba_Juazeirinho	-7.06883	-36.5803	568	Landrace	1991	NA	White	NA	White/Cream	BGM1370:250437361	BGM1370:250437361	1e-05	0.573339	1e-05	1e-05	1e-05	1e-05	1e-05	0.044324	0.382267	1e-05	2	BGM1370:250437361	1.24574	4.19768	4.99227	-2.19138	0.896205	-1.70114	2.28126	1.44274	0.0993714	1.69769	-0.463512	-4.07648	7
BGM-1373	-	CRUVELA	BGM1373	BGM1373:250437362	BGM1373:250437362	Brazil	Paraíba	Soledade	Paraíba_Soledade	Paraíba_Soledade	-7.05829	-36.3668	529	Landrace	1991	NA	White	Dark brown	White/Cream	BGM1373:250437362	BGM1373:250437362	0.87475	1e-05	0.10477	1e-05	1e-05	1.4e-05	0.01826	1e-05	1e-05	0.002156	1	BGM1373:250437362	6.13111	-2.68509	2.01308	-4.20878	2.30375	5.74413	3.77099	-6.41528	14.017	-6.20639	7.65505	0.468045	8
BGM-1374	-	MANDIOCA MANIVAINHA	BGM1374	BGM1374:250437370	BGM1374:250437370	Brazil	Paraíba	Soledade	Paraíba_Soledade	Paraíba_Soledade	-7.05829	-36.3668	529	Landrace	1991	NA	White	Yellow	NA	BGM1374:250437370	BGM1374:250437370	1e-05	1e-05	1e-05	1e-05	1e-05	1e-05	0.074362	0.003602	0.895088	0.026888	9	BGM1374:250437370	-28.0775	6.31653	-5.02063	-1.75678	0.665616	-3.11055	-0.223029	1.95616	-1.16396	1.01162	3.21116	4.04119	5
BGM-1379	-	MANDIOCA MANIVAINHA	BGM1379	BGM1379:250437363	BGM1379:250437363	Brazil	Paraíba	Pedra Lavrada	Paraíba_Pedra Lavrada	Paraíba_Pedra Lavrada	-6.75627	-36.4673	527	Landrace	1991	NA	White	Dark brown	NA	BGM1379:250437363	BGM1379:250437363	1e-05	1e-05	1e-05	1e-05	0.248103	1e-05	0.048952	1e-05	0.702875	1e-05	9	BGM1379:250437363	-26.5365	10.8378	-5.99341	-2.2068	-0.196829	-2.57665	0.560504	1.40113	-0.63199	1.37571	3.39297	3.27161	5
BGM-1380	-	MACAXEIRA	BGM1380	BGM1380:250437371	BGM1380:250437371	Brazil	Paraíba	Pedra Lavrada	Paraíba_Pedra Lavrada	Paraíba_Pedra Lavrada	-6.75627	-36.4673	527	Landrace	1991	NA	White	Dark brown	Yellow	BGM1380:250437371	BGM1380:250437371	1e-05	0.456114	1e-05	1e-05	1e-05	1e-05	0.463843	0.079973	1e-05	1e-05	7	BGM1380:250437371	3.74516	2.63253	-5.16375	-2.65332	0.750391	-1.55877	1.6844	1.41823	-0.366132	1.80852	-0.875526	-3.8536	7
BGM-1381	-	Não informado	BGM1381	BGM1381:250494288	BGM1381:250494288	Brazil	Paraíba	Pedra Lavrada	Paraíba_Pedra Lavrada	Paraíba_Pedra Lavrada	-6.75627	-36.4673	527	Landrace	1991	NA	White	Dark brown	White/Cream	BGM1381:250494288	BGM1381:250494288	1e-05	1e-05	1e-05	1e-05	0.364988	1e-05	1e-05	1e-05	0.634932	1e-05	9	BGM1381:250494288	-25.4296	10.9841	-6.3439	-1.76236	0.490782	-3.38682	0.218908	1.77672	-1.1244	1.24473	3.62761	4.27414	5
BGM-1385	-	Não informado	BGM1385	BGM1385:250437364	BGM1385:250437364	Brazil	Rio Grande do Norte	Campo Redondo	Rio Grande do Norte_Campo Redondo	Rio Grande do Norte_Campo Redondo	-6.24204	-36.1831	482	Landrace	1991	NA	White	Dark brown	White/Cream	BGM1385:250437364	BGM1385:250437364	1e-05	1e-05	1e-05	1e-05	1e-05	1e-05	0.153617	1e-05	0.846303	1e-05	9	BGM1385:250437364	-28.8539	8.67993	-4.96116	-2.47804	-2.82319	-2.18742	0.26983	1.45042	1.46706	0.455773	3.03714	2.66529	5
BGM-1390	-	MANDIOCA CARIRI	BGM1390	BGM1390:250437372	BGM1390:250437372	Brazil	Rio Grande do Norte	Jaçanã	Rio Grande do Norte_Jaçanã	Rio Grande do Norte_Jaçanã	-6.42905	-36.2036	671	Landrace	1991	NA	Cream	White	White/Cream	BGM1390:250437372	BGM1390:250437372	0.99991	1e-05	1e-05	1e-05	1e-05	1e-05	1e-05	1e-05	1e-05	1e-05	1	BGM1390:250437372	34.5292	-5.09685	7.94558	-4.74085	1.93268	5.51505	4.49709	-5.40267	13.8402	-5.5007	6.76912	-0.199447	8
BGM-1396	-	Não informado	BGM1396	BGM1396:250494281	BGM1396:250494281	Brazil	Rio Grande do Norte	Santa Cruz	Rio Grande do Norte_Santa Cruz	Rio Grande do Norte_Santa Cruz	-6.22475	-36.0193	240	Landrace	1991	NA	White	White	White/Cream	BGM1396:250494281	BGM1396:250494281	1e-05	1e-05	1e-05	1e-05	0.010037	1e-05	0.034534	1e-05	0.955359	1e-05	9	BGM1396:250494281	-27.5663	9.34186	-7.08325	-1.72392	0.731846	-2.17858	0.170139	2.25082	-0.974204	0.891384	3.18006	3.29381	5
BGM-1398	-	MANDIOCA BRAVA	BGM1398	BGM1398:250494289	BGM1398:250494289	Brazil	Rio Grande do Norte	Tangara	Rio Grande do Norte_Tangara	Rio Grande do Norte_Tangara	-6.19649	-35.7989	184	Landrace	1991	NA	White	White	Yellow	BGM1398:250494289	BGM1398:250494289	1e-05	1e-05	0.29167	0.119534	0.109321	1e-05	0.443903	1e-05	0.035521	1e-05	7	BGM1398:250494289	-16.332	4.13115	-20.392	-2.88344	2.80307	1.25239	-10.2538	-2.82297	-0.73537	0.461691	0.866003	-0.210845	2
BGM-1409	-	MANDIOCA VERMELHINHA	BGM1409	BGM1409:250437873	BGM1409:250437873	Brazil	Rio Grande do Norte	São Vicente	Rio Grande do Norte_São Vicente	Rio Grande do Norte_São Vicente	-6.21669	-36.6823	302	Landrace	1991	NA	White	White	White/Cream	BGM1409:250437873	BGM1409:250437873	1e-05	1.2e-05	1e-05	1e-05	0.206394	1e-05	1e-05	0.148087	0.645448	1e-05	9	BGM1409:250437873	-11.2171	9.8907	-7.94099	-1.98577	0.663235	-2.91249	-0.0251208	1.82136	-1.08679	0.767979	3.24973	3.6186	5
BGM-1416	-	MACAXEIRA ROXA(COLLOR)	BGM1416	BGM1416:250437374	BGM1416:250437374	Brazil	Rio Grande do Norte	São Rafael	Rio Grande do Norte_São Rafael	Rio Grande do Norte_São Rafael	-5.8022	-36.8836	59	Landrace	1991	NA	White	Dark brown	White/Cream	BGM1416:250437374	BGM1416:250437374	1e-05	0.532452	1e-05	1e-05	1e-05	1e-05	1e-05	0.045058	0.42242	1e-05	2	BGM1416:250437374	-1.07319	3.28155	5.66577	-2.92746	0.857102	-1.88266	2.92528	1.487	0.00555269	1.38959	-0.502114	-3.87683	7
BGM-1424	-	MANDIOCA CRUVELA	BGM1424	BGM1424:250494257	BGM1424:250494257	Brazil	Pernambuco	São Caetano	Pernambuco_São Caetano	Pernambuco_São Caetano	-8.18419	-37.9831	476	Landrace	1991	NA	White	Dark brown	White/Cream	BGM1424:250494257	BGM1424:250494257	0.007224	1e-05	1e-05	1e-05	1e-05	1e-05	0.001051	1e-05	0.991654	1e-05	9	BGM1424:250494257	-30.0385	11.4624	-4.04064	-0.697187	0.439817	-2.44119	0.174554	3.95635	-0.581156	-0.215981	3.37339	3.85087	5
BGM-1425	-	MANDIOCA DONA CORMIO	BGM1425	BGM1425:250494250	BGM1425:250494250	Brazil	Pernambuco	São Caetano	Pernambuco_São Caetano	Pernambuco_São Caetano	-8.18419	-37.9831	476	Landrace	1991	NA	White	White	White/Cream	BGM1425:250494250	BGM1425:250494250	1e-05	1e-05	0.039211	1e-05	1e-05	0.004115	0.168189	0.00415	0.784286	1e-05	9	BGM1425:250494250	-26.8059	6.17119	-5.17271	-0.998837	0.763415	-2.76288	0.252071	2.08867	-0.888131	1.64129	3.16571	3.78617	5
BGM-1426	-	MANDIOCA IZABEL DE SOUZA	BGM1426	BGM1426:250494258	BGM1426:250494258	Brazil	Pernambuco	Caruaru	Pernambuco_Caruaru	Pernambuco_Caruaru	-8.28297	-35.9723	551	Landrace	1991	NA	White	Light brown	NA	BGM1426:250494258	BGM1426:250494258	1e-05	1e-05	1e-05	0.030227	0.445352	1e-05	0.015907	0.113024	0.39544	1e-05	5	BGM1426:250494258	-4.37544	7.65123	-9.74991	-1.91495	0.567635	-2.81176	0.226882	2.34825	-0.729189	0.621828	2.90736	3.73321	5
BGM-1427	-	MANDIOCA DONA CORMIO	BGM1427	BGM1427:250437881	BGM1427:250437881	Brazil	Pernambuco	Caruaru	Pernambuco_Caruaru	Pernambuco_Caruaru	-8.28297	-35.9723	551	Landrace	1991	NA	White	White	NA	BGM1427:250437881	BGM1427:250437881	0.000393	1e-05	0.03942	1e-05	1e-05	0.005245	0.171647	1e-05	0.781563	0.001692	9	BGM1427:250437881	-26.2734	6.00158	-5.12297	-1.43342	0.645653	-2.92538	0.272135	2.15344	-0.686852	1.63214	3.07383	3.64718	5
[truncated: 1,816 more rows]

## Sheet: Supplementary Table 6b
Supplementary Table 6: GBS-unique panel (GU) and GUH metadata
[truncated: 1,567 more rows]

## Sheet: Supplementary Table 7
	Supplemental Table 7. Linkage disequilibrium: LD at R = 0.1 and average R value across the genome for each genetic pool
[truncated: 43 more rows]

[truncated: 8 more sheets: Supplementary Table 8, Supplementary Table 9, Supplementary Table 10, Supplementary Table 11, Supplemental Table 12, Supplementary Table 13, Supplementary Table 14, Description]
